# Supplementary material for: The Biogeographical Distribution of Soil Bacterial Communities in the Loess Plateau as Revealed by High-Throughput Sequencing
Source: Front Microbiol. 2018 Oct 18;9:2456. doi: 10.3389/fmicb.2018.02456 (PMC6200921; doi:10.3389/fmicb.2018.02456)
Supplement: Supplementary file 2 [file Table_2.XLSX]

## Sheet: 样本－示例
Supplementary Table 2. Relative abundances (%) of fungal order across all soil samples
		Sampling sites
Order	Mean	ASA	ASB	ASC	GZA	GZB	GZC	JBA	JBB	JBC	LCA	LCB	LCC	LDWA	LDWB	LDWC	QLA	QLB	QLC	WBA	WBB	WBC	ZWLA	ZWLB	ZWLC
unidentified	0.119039	0.0312366	0.158572	0.443885	0.0783131	0.00574048	0.0049113	0.00359888	0.120764	0.184311	0.0242073	0.0157218	0.0123384	0.0126936	0.5488	0.27167	0.169674	0.0243643	0.0726331	0.427529	0.0256897	0.0182094	0.170516	0.0306034	0.000945976
unidentified	0.11728	0.144819	0.0415181	0.0106459	0.144256	0.0695635	0.087133	0.101001	0.15332	0.0176363	0.13001	0.0479294	0.109066	0.0608998	0.027695	0.438634	0.114362	0.0113651	0.0196374	0.0429754	0.241653	0.087537	0.157984	0.42778	0.127293
Hypocreales	0.10894	0.0846244	0.026533	0.108286	0.0606448	0.0922862	0.133473	0.220964	0.139101	0.0543497	0.397852	0.0425574	0.470499	0.0309138	0.0451217	0.020716	0.139312	0.0452709	0.0341904	0.141605	0.205473	0.0411704	0.0158241	0.0382695	0.0255266
Pleosporales	0.0685494	0.101404	0.0909222	0.0583854	0.128243	0.115354	0.135053	0.0972678	0.222324	0.045579	0.0370478	0.0405983	0.0646017	0.0261268	0.116951	0.0718488	0.0295547	0.0763754	0.0211693	0.0604926	0.0241803	0.00916602	0.00975327	0.0363864	0.0263986
Eurotiales	0.0567137	0.0146935	0.0105682	0.0525179	0.00733225	0.00724204	0.0153226	0.014824	0.00265195	0.0123803	0.00647863	0.00221781	0.0102432	0.0445622	0.00674686	0.00194017	0.0299284	0.578338	0.187314	0.00854787	0.00470754	0.182339	0.0516876	0.024043	0.0845023
Sordariales	0.0562711	0.018881	0.0246699	0.0143702	0.241586	0.263052	0.228507	0.00567987	0.0102214	0.0150558	0.06394	0.00972142	0.0847621	0.00361715	0.0116507	0.00531981	0.0366107	0.017055	0.00990452	0.0875862	0.108916	0.00666759	0.0419153	0.0331304	0.00768605
Agaricales	0.0487693	0.0275225	0.220937	0.00222228	0.00434022	0.00209953	0.0181734	0.0286809	0.0178707	0.345824	0.000116732	8.62483e-05	0.00263063	0.00687123	0.00388356	0.00231568	0.00657767	0.000437681	0.109438	0.00375972	0.000523059	0.0002759	0.0167471	0.0851284	0.264001
Microascales	0.0398185	2.95941e-05	0.00027304	0.000272295	0.00742685	0.00446482	0.00484933	0.000734466	7.99584e-05	0.000269136	0.219923	0.625042	0.0341167	0.000174806	0.000197469	0.000109526	0.00038868	2.91788e-05	0.00145266	0.011296	0.00496159	0.0392391	0.000180792	7.28943e-05	5.91235e-05
Auriculariales	0.0396845	0.0296829	0.00615142	0.0413098	0.0417465	0.10095	0.109335	0.0523429	0.0171911	0.103	0.0112209	0.00586489	0.00534274	0.0091975	0.028271	0.0085117	0.201037	0.0175656	0.050447	0.00289987	0.0203395	0.00344875	0.0056902	0.050698	0.0301825
unidentified	0.0383376	0.0108906	0.0135235	0.143965	0.0177275	0.139991	0.0204818	0.115948	0.134104	0.0112246	0.0280157	0.094713	0.0164589	0.0157191	0.0417647	0.026427	0.0129161	0.00407044	0.00192808	0.0199113	0.0108796	0.0250609	0.00481478	0.00495681	0.00461163
Helotiales	0.0327082	0.0852754	0.0437827	0.0434618	0.00609049	0.00164773	0.000991556	0.00809137	0.0129133	0.0149608	0.00353115	0.00633309	0.0316607	0.223282	0.0108279	0.00506947	0.0291211	0.00589411	0.12967	0.00303475	0.00853334	0.0274061	0.0229226	0.0229374	0.0375582
Incertae sedis	0.025371	0.016262	0.0230959	0.00446213	0.0133518	0.0086373	0.0267255	0.117098	0.0185237	0.0119212	0.00173639	0.00646862	0.0319517	0.00738221	0.0125887	0.0182282	0.0613667	0.00643392	0.0136154	0.00207374	0.0168724	0.138241	0.0161571	0.0173367	0.0183726
Chaetothyriales	0.0206742	0.0399225	0.0145675	0.00746616	0.0075806	0.00649791	0.00269579	0.0315576	0.0472688	0.0205968	0.000496111	0.00129372	0.0056803	0.144336	0.0548635	0.0138315	0.0133347	0.00888493	0.0061408	0.00411377	0.00833906	0.000582456	0.0161571	0.00741092	0.0325623
unidentified	0.0183158	0.00691023	0.000947608	0.00548104	0.0394877	0.0658827	0.0353397	0.00596142	0.0234811	0.00505027	0.00131324	0.00205764	0.00757761	0.00213802	0.00394938	0.00112655	0.0123929	0.000568986	0.0129947	0.00502419	0.125669	0.00764856	0.0656181	0.00189525	0.00106422
Saccharomycetales	0.0182307	0.0100028	0.00586232	0.00110675	0.0216065	0.00365424	0.0300565	0.104074	0.0042911	0.015135	0.00161966	0.00195907	0.0038179	0.00164049	0.00176077	0.00319189	0.00195835	0.000160483	0.00431837	0.0105036	0.0549661	0.150611	0.000285461	0.00359612	0.00135984
No blast hit	0.0168426	0.00369926	0.000256979	0.000254728	0.0243738	0.00329546	0.00233945	0.00190961	0.00209225	0.00101322	1.45915e-05	0	0.00905588	0.000443739	0.000592407	0.000735386	0.0127816	0.00118174	0.0162962	0.00524337	0.000762172	0.0815745	0.224887	0.00228402	0.00913458
Onygenales	0.0155568	0.0870363	0.0905689	0.00423375	0.0534071	0.00491662	0.00613525	0.00303579	0.00185237	0.00258054	0.00277239	0.0229174	0.0055639	0.0253738	0.00388356	0.00502253	0.00127069	0.00307836	0.000158472	0.00638983	0.00990824	0.0152205	0.00118942	0.0012392	0.0156086
Incertae sedis	0.0134402	0.00387683	0.000513957	0.00281957	0.00671728	0.0066175	0.00432257	0	1.33264e-05	0.000585767	0.00462551	0.00332672	0.00836913	0	0.000855699	0.000156465	0.00342338	0.00170696	0.0816397	0.00332136	0.00893684	0.0182707	0.0353021	0.058935	0.0682285
unidentified	0.0112176	0.00827156	0.0019434	0.00300403	0.00337047	0.00366753	0.00302115	0.0220095	0.0241741	0.00204227	0.000335605	0.00041892	0.00247931	0.135663	0.0116671	0.0104832	0.0104346	0.00195498	0.000316945	0.00391145	0.00149446	0.00183933	0.000675592	0.0110921	0.00495159
Capnodiales	0.0111708	0.0333822	0.0170088	0.00767697	0.018851	0.00643147	0.00655357	0.0121187	0.0121004	0.00311882	0.00694556	0.00388117	0.00770565	0.00716706	0.0283204	0.0157091	0.00227229	0.0034285	0.0447948	0.00139936	0.00784589	0.00918134	0.00206484	0.00674272	0.0033996
Pezizales	0.0108301	0.00686584	0.028878	0.000175674	0.00481326	0.000784001	0.00110001	0.0107477	0.00942177	0.0196628	0.00999518	0.00235335	0.00192059	0.0158267	0.00495318	0.0150676	0.0124826	0.000277198	0.00117534	0.0265878	0.007547	0.00131819	0.0100578	0.0142265	0.0536841
unidentified	0.0105556	0.0490966	0.0371334	8.78372e-05	7.09572e-05	0.000265763	0	7.34466e-05	0	0.00109238	0	3.69636e-05	8.14797e-05	0.0570944	0.00775066	0.0117349	0.000179391	0.0569132	1.3206e-05	0.000219176	0.000508115	1.53278e-05	1.90308e-05	0.0156358	0.015313
unidentified	0.0102924	0.0104615	0.0091388	0.0100134	0.0127605	0.0173942	0.00523666	0.00184841	0.00906195	0.00455949	0.0105351	0.0064563	0.0197996	0.0169966	0.00302786	0.00239392	0.0114661	0.0284055	0.00287891	0.0261831	0.0250022	0.0041385	0.00495751	0.00292792	0.00137462
Botryosphaeriales	0.00648037	0.000976606	0.10822	0.00168647	0.0012181	0.000239187	0.000108451	0.000489644	0.000386466	0.000538273	1.45915e-05	0.000110891	0.000372478	0.0270143	0.000937978	0.00208099	0.00188361	0.00129845	0.00112251	0.000101158	0.00327286	0.000122622	0.000190308	0.00200459	0.00113813
Incertae sedis	0.00646693	0.000103579	1.60612e-05	0	4.73048e-05	0.000531526	6.19723e-05	4.89644e-05	0.000159917	0.000759915	0.00239301	0.0357438	0.0101151	0.000228593	4.93673e-05	3.1293e-05	0.00038868	1.45894e-05	0	0.00257954	0.00751711	0.0944038	0	1.2149e-05	0
Venturiales	0.00568387	0	0	0.000202026	0.000130088	3.98645e-05	0	0.000477403	0	1.58316e-05	0	0	0	0.000470633	0	0	4.48477e-05	0.000262609	0.130449	0	0	0	0.0034636	0.000206534	0.000650358
Geoglossales	0.00548412	0.0258949	0.000819119	0	0	0	0	0	0	0.00109238	0	1.23212e-05	1.164e-05	0.0242443	0.000246836	0.000328577	0.000343833	0.07035	0.00141304	0	0	0	9.51538e-06	0.00575865	0.00109378
Poales	0.00524623	0.0030334	0.00268221	9.66209e-05	3.54786e-05	3.98645e-05	0.0578356	0	6.6632e-05	4.74947e-05	0	0.000566775	0.000558718	0.0527108	0.00281393	0.000391163	1.49492e-05	0	0	0.000337194	2.98891e-05	0.000229917	0	0.000753241	0.00366566
Verrucariales	0.00514927	0.0981489	0.00189522	0.000702697	0.00202228	0.00162115	0.00114649	0.00197082	0.000213222	0.000649094	0.000437745	0	3.49199e-05	0.00587618	0.000905067	0.00148642	0.000687665	0.000160483	0.000303739	0.000961003	0.00194279	0	9.51538e-05	0.00224757	7.39044e-05
Hysteriales	0.00502048	0	0	0	1.18262e-05	0	1.54931e-05	0	0	0	0	0	2.32799e-05	0.00333477	3.29115e-05	0.000469395	0	5.83575e-05	0	0	0	0	0.0445986	0.0461542	0.0257926
Xylariales	0.00501185	0.00254509	0.0016543	0.00489253	0.0029802	0.00342834	0.00337749	0.000514126	0.000399792	0.00050661	0.00684342	0.0106085	0.0138748	0.000766459	0.00116836	0.0316998	0.0166983	0.00348686	0.00334112	0.00318649	0.00685955	0.000858356	0	0.000534558	5.91235e-05
Thelephorales	0.00476014	4.43912e-05	0	0	0	0	0	0.00243598	0.00175909	0.0687723	0	1.23212e-05	0	0	0	0	0	0.000306377	0.000356563	0	0	0	0.00772649	0.00592873	0.0269012
Sebacinales	0.00365139	0.00716178	0.00167036	0.00895061	0	0	0	0.00146893	7.99584e-05	0.000522441	0	0	1.164e-05	0.000457186	0.000888611	0.000438102	2.98985e-05	0	5.28241e-05	0	0	1.53278e-05	0.0102481	0.0113837	0.0442539
unidentified	0.00297882	0.00463148	0	0.00121215	0.00104071	0.00021261	6.19723e-05	0.000403956	0.000173243	0.0011557	7.29576e-05	0.00117051	0.00878816	0.0062258	0.00266583	7.82326e-05	0.0010315	0.000116715	0.00530882	0.00131506	0.00901157	0.0116185	0.000323523	0.0100837	0.004789
Spizellomycetales	0.00267947	0.000162768	0.000256979	7.02697e-05	0.00619693	0.0044914	0.00708033	0	6.6632e-05	0	8.75491e-05	6.16059e-05	0.000197879	6.72332e-05	0.000296204	9.38791e-05	2.98985e-05	1.45894e-05	0	0.026318	0.018591	0.000214589	9.51538e-06	0	0
Boletales	0.0025901	0	3.21223e-05	3.51349e-05	0.000118262	0.000930171	0.000805639	4.89644e-05	0.000293181	6.33262e-05	0.000277239	3.69636e-05	0.000663477	1.34466e-05	3.29115e-05	9.38791e-05	0	0	2.64121e-05	0.000134878	0.000298891	0.000367867	0.0234649	0	0.0344247
Mortierellales	0.00253033	0.0045427	0.000305162	0.00365403	0.00203411	0.00086373	0.0017972	0.00033051	0.00103946	0.00277052	0.0025827	0.000788556	0.00190895	0.0024204	0.00580888	0.00125172	0.00496315	5.83575e-05	0.0021922	0.000539511	0.00854829	0.00328015	0.00306395	1.2149e-05	0.00597147
Incertae sedis	0.0019745	0.000369926	0.00014455	0.000228377	0.000484874	0.00612584	0.00122395	0.000183617	0	0.000300799	0.0142705	0.00110891	0.00218831	0.000376506	0.000312659	0.000140819	0.00768391	0.00548561	0.00100366	0.000370914	0.00162896	0.00242179	0	0.00100837	0.000325179
Polyporales	0.00182638	0.000429115	0	1.75674e-05	0.00153741	0.00615242	0.0138353	0.0195368	1.33264e-05	0	1.45915e-05	0	0	0.00147913	0	0	0	1.45894e-05	6.60301e-05	8.42986e-05	8.96673e-05	3.06556e-05	0	0	0.000532111
unidentified	0.00168618	0.000162768	1.60612e-05	0.000483105	0.00118262	0.000571391	0.00176621	9.79288e-05	2.66528e-05	0.000221642	0.00415858	1.23212e-05	6.98397e-05	1.34466e-05	8.22788e-05	3.1293e-05	0.0169225	0.00353063	0.00884804	5.05791e-05	0.00068745	0.000306556	0.000713654	0.000157938	0.000354741
Paraglomerales	0.00164899	0.00142052	8.03058e-05	8.78372e-05	0.000863313	0.000491662	0.00184367	0.000208099	0.000133264	1.58316e-05	0.000437745	0.00126908	0.00273539	0	9.87346e-05	9.38791e-05	0.000358782	5.83575e-05	0.000237708	0.0197596	0.0031533	0.00602382	5.70923e-05	0	0.000147809
Coniochaetales	0.00161565	0.00171646	1.60612e-05	0.0010277	0.00987488	0.0173278	0.00494229	0	0	0.000142484	0	0.000123212	0.000337559	0	0	0	0.000627868	8.75363e-05	0.000211296	0.00128134	5.97782e-05	6.13111e-05	0	0.000923327	1.47809e-05
Tremellales	0.00160356	2.95941e-05	0.000337284	7.02697e-05	0.0105135	0.00567404	0.0060423	0.0011017	0.00299844	4.74947e-05	0.000569069	0.00082552	0.00111744	2.68933e-05	0.000378482	0.000265991	0.00215269	1.45894e-05	0.00114892	0.000505791	0.00273485	0.00131819	8.56384e-05	2.42981e-05	0.00050255
Orbiliales	0.00143121	0.00130214	0.00147763	0.000518239	0.00702476	0.0022457	0.0024479	9.79288e-05	0.000199896	0.000807409	0.000262647	0.000160175	0.000209519	0.000457186	0.000740509	3.1293e-05	0.0127667	0.00185285	0.000462211	6.74388e-05	0.000373614	0.000168606	9.51538e-06	0	0.000665139
unidentified	0.00138857	0	4.81835e-05	0	0.000106436	1.32882e-05	0.00229297	0.000416197	0.00179906	1.58316e-05	0.000116732	0.000147854	0.000779877	0	0	0	0	0.000525218	6.60301e-05	0.0241262	0.00200257	0.000337211	9.51538e-06	0.000522409	0
Teloschistales	0.00131313	0.00411358	0.00160612	0	0.000792356	0.000305628	0.000728174	0.00263184	0.00177241	0.00134568	0.000160507	0	0.000256079	0.00131777	0.00102026	0.00511641	0.000149492	0.000306377	0.000396181	0	0	6.13111e-05	3.80615e-05	0.00916038	0.000236494
Geminibasidiales	0.00110731	0	0	0	0	0	0	0	0	0	0	0	0	0	0	0	0	0	5.28241e-05	0	0	0	0.0222089	0.0012392	0.00307442
Arachnomycetales	0.00103784	0.000310738	0.000995792	0	9.46096e-05	0.000265763	0.000790146	1.22411e-05	2.66528e-05	0.0216259	0	0	0	0	8.22788e-05	0.000704093	0	0	0	0	0	0	0	0	0
Cystofilobasidiales	0.000938945	0	3.21223e-05	2.63512e-05	9.46096e-05	0.000478374	0.000247889	4.89644e-05	3.99792e-05	7.91578e-05	0.000802533	9.85695e-05	0.000128039	0	0	1.56465e-05	0.00149492	0	0.0120043	0.00568172	0.000971396	0.000260572	0	0	2.95617e-05
Cantharellales	0.000634078	0.000606679	0.000513957	6.1486e-05	0.00145462	2.65763e-05	0.000170424	2.44822e-05	0.000159917	0.00101322	0.0012111	0.000813198	0.000570358	0.00131777	0.000296204	0.000422456	0.00152482	2.91788e-05	0.000567859	0.0033888	0.000373614	0.000582456	0	0	8.86852e-05
Diaporthales	0.00059572	0.00224915	0.0016543	6.1486e-05	0.000461222	1.32882e-05	7.74653e-05	0.000428439	9.32848e-05	0.000142484	1.45915e-05	2.46424e-05	3.49199e-05	6.72332e-05	0.00121773	0.000578921	5.9797e-05	0.00269904	0.000105648	0.000202317	0.00246585	0.000168606	0.000237885	0.000899029	0.00033996
Dothideales	0.000487121	0.0005031	0.000112428	0.000360132	0.000141914	0	0	0.00033051	0.000319834	0.000269136	0	3.69636e-05	4.65598e-05	0.00504249	0.000197469	0.000751033	0.000837158	0.000131304	0.000792362	0.000101158	0.000119556	0.00101163	8.56384e-05	0.000145789	0.000354741
Chytridiales	0.000475087	0.000221956	0.00027304	1.75674e-05	7.09572e-05	0.00981995	7.74653e-05	2.44822e-05	0.000159917	6.33262e-05	0.000102141	2.46424e-05	6.98397e-05	0	0.000246836	3.1293e-05	0	0	1.3206e-05	3.37194e-05	5.97782e-05	9.19667e-05	0	0	0
Phallales	0.000463731	0.00776846	0	0	0	3.98645e-05	0	0	9.32848e-05	0	0	0	1.164e-05	0	0	0.000297284	0.000702615	0	0.000145266	0	0	0	0.00199823	7.28943e-05	0
unidentified	0.000443594	0	9.6367e-05	0.00437429	4.73048e-05	0.00014617	6.19723e-05	0.00190961	1.33264e-05	0.00167814	0	0	0	0.00125054	0.000477217	4.69395e-05	0.000373731	0	6.60301e-05	0	0.000104612	0	0	0	0
Atheliales	0.000400101	0	0	0	0	0.000571391	0.00145635	0	0	0	0	0	0	0	0	0	0	0	0	0	0	0	9.51538e-06	1.2149e-05	0.00755303
Myriangiales	0.000378703	0	0	0	0	0	0	0	0	0	0	0	0	0	0	0	4.48477e-05	0.00903083	1.3206e-05	0	0	0	0	0	0
unidentified	0.000374167	0.000458709	3.21223e-05	0.00023716	0.000473048	0.000637831	0.000867612	6.12055e-05	1.33264e-05	0.000427452	0.000131324	2.46424e-05	0.000325919	0.00016136	0.000329115	0.000938791	7.47462e-05	0	0.000105648	0.000134878	0.00228652	0.000352539	0.000152246	0	0.000753825
Rhizophlyctidales	0.000368297	0	9.6367e-05	0.000298646	0.000212872	0.00118265	0.000666202	1.22411e-05	0.00193233	1.58316e-05	0.00018969	2.46424e-05	0.000337559	0	0.000197469	0.000391163	0.000478376	1.45894e-05	0	0	4.48337e-05	0.00274367	0	0	0
Lecanorales	0.000349935	5.91882e-05	1.60612e-05	0	0	0	0	0	0	0	0	0	0	0.00728808	0	1.56465e-05	0	0	0	0	0	0	0.000228369	0.00051026	0.000280837
unidentified	0.000310178	0	0	0	0.0012181	0.00120922	0.00215354	0	0	0	1.45915e-05	0	0.000558718	0	0	0	5.9797e-05	0	0.000581065	0.000488932	0.000777117	0.000383195	0	0	0
Incertae sedis	0.000276785	1.47971e-05	0.000481835	0.00240674	0	0	0	1.22411e-05	0	0.000949893	0.000131324	0	3.49199e-05	6.72332e-05	0	7.82326e-05	0.000224239	0.000248019	0.000435799	0	0	0	0.000903961	0.00012149	0.000532111
unidentified	0.000263263	0	0	0	0.000307481	0.00163444	0	0	0	0	0.00147374	3.69636e-05	0.00173435	0	0.000131646	0	0.00040363	0	0	0	0.00032878	0	0	0.000267279	0
Archaeorhizomycetales	0.000255666	0	0	0	0.000118262	0.000159458	0.000108451	0	1.33264e-05	1.58316e-05	0.000131324	0	9.31196e-05	0	0	0	4.48477e-05	0.00482909	0.000277327	0	0.000254057	0	7.61231e-05	0	1.47809e-05
Glomerales	0.000244608	0.000577085	0.000931547	2.63512e-05	0.00024835	0.000159458	4.64792e-05	6.12055e-05	0.000679647	0.000601599	1.45915e-05	2.46424e-05	0	0.000268933	0.000789876	0.000547628	0.000463427	0	5.28241e-05	0.000185457	0.000179335	0	0	1.2149e-05	0
Diversisporales	0.000243732	0.000606679	0.000321223	0.000298646	0.000141914	2.65763e-05	0.000154931	0.000403956	0.000133264	0.000253305	8.75491e-05	2.46424e-05	0.000349199	0	0.000296204	0.000547628	0	0	1.3206e-05	0.000219176	0.00032878	0.00159409	0	4.85962e-05	0
Trechisporales	0.000229726	0	0	0.000439186	9.46096e-05	0.000398645	0	0	0.000586362	0	0	0	0	0	0	0	0.00134543	1.45894e-05	0.000277327	0.00197259	0	0	0.000190308	0.000194385	0
Magnaporthales	0.000217412	0.001021	0.000256979	8.78372e-06	0.00180941	0.000332204	0.000867612	0	0	0	0.000160507	0	0	0	0.000312659	0	0.000254137	2.91788e-05	0.000105648	0	5.97782e-05	0	0	0	0
Peltigerales	0.00019589	0.00108019	0.000192734	0.000131756	0	0	0	0.00211771	0.000173243	0.000189979	0	0	0.000128039	0	4.93673e-05	0	0.000284036	0.000277198	5.28241e-05	0	0	0	0	2.42981e-05	0
Chaetosphaeriales	0.000194261	0	0	0	0	0	0	0	0	0	0	0	0	0	0	0	0.00438013	0	2.64121e-05	0	0	0	8.56384e-05	0.000170087	0
Atractiellales	0.000180637	0	0	0	0	0	0	0	0	0	0	0	0	0	0	0	0.00433528	0	0	0	0	0	0	0	0
Calosphaeriales	0.000177113	0	0	0	0	0	0	0	0	0	0	0	0	0.00396676	0	0	0	0	0	0	0.000283947	0	0	0	0
unidentified	0.000172967	0.000665868	0	0	0	0	0.000743667	0	0	0.000174147	0	0	0	0.00203044	9.87346e-05	0	0	0	0	0.000438352	0	0	0	0	0
Rhizophydiales	0.000172805	0.000177565	3.21223e-05	3.51349e-05	0	0	1.54931e-05	0.000367233	0.000346486	3.16631e-05	0	0	3.49199e-05	2.68933e-05	3.29115e-05	1.56465e-05	2.98985e-05	0	0.00133381	0	0	0.0016554	0	1.2149e-05	0
Pertusariales	0.000167695	0	0	0	0	0	0	0	0	0	0	0.000135533	0.00363167	0	1.64558e-05	0	0	0	0	1.68597e-05	0.000224168	0	0	0	0
Olpidiales	0.000156222	0	0	0	0	0	0	0	0	0	0	0.00370868	1.164e-05	0	0	0	0	0	0	1.68597e-05	0	0	0	1.2149e-05	0
Mucorales	0.000143248	0	0	0	1.18262e-05	3.98645e-05	0.000247889	0	0	0	0	0	0	0.000524419	0	0	0	0	0	0	0	0	0.00214096	0	0.000472988
Jahnulales	0.000142466	0	0	0	4.73048e-05	0	0	0.000122411	0	0.000237473	1.45915e-05	8.62483e-05	0.000814797	0	0	0	0.000328883	0.000802416	0.000356563	0.000488932	0.000119556	0	0	0	0
Erysiphales	0.000133786	0.000591882	0.00167036	8.78372e-06	0	0	0	0	0	0.000379957	0	0	0	5.37866e-05	0.00042785	7.82326e-05	0	0	0	0	0	0	0	0	0
Tubeufiales	0.000129462	0	1.60612e-05	0.000114188	0.000153741	0	0	0	0	0	0	0	0	0	3.29115e-05	4.69395e-05	5.9797e-05	0	0.00166396	0	0	0	4.75769e-05	0.000971924	0
unidentified	0.000120095	0	0	0	8.27834e-05	0.000597967	3.09861e-05	0	0	0	0	0	0	0	0	0	0.00153977	1.45894e-05	0.000541447	0	7.47228e-05	0	0	0	0
Pyrenulales	0.000114091	0	0.0024413	0	0	0	0	0.000232581	0	0	0	0	0	0	4.93673e-05	0	0	0	0	0	1.49446e-05	0	0	0	0
Kickxellales	9.37056e-05	0.000636274	0.000899425	0.000298646	0	0	4.64792e-05	0	0	6.33262e-05	1.45915e-05	0	0	0.00024204	0	3.1293e-05	0	0	0	1.68597e-05	0	0	0	0	0
unidentified	9.14648e-05	0	1.60612e-05	0	0	0	0.00170424	2.44822e-05	0.000239875	0	0	0	0	0.000147913	0	6.25861e-05	0	0	0	0	0	0	0	0	0
unidentified	8.54741e-05	5.91882e-05	0	0	0.000130088	0	0.000294368	0	0	0	0	0	0.000174599	0	0	0	0.000343833	0	0.000118854	0.000236036	1.49446e-05	0	0.000428192	0	0.000251275
Candelariales	8.53437e-05	0	0.000256979	0.000351349	0	0	0	0.000624296	0.000199896	0	2.9183e-05	0	0.000151319	0	6.5823e-05	0	0	0.000102126	0	0	0	0	0	0.000267279	0
Rhytismatales	7.92737e-05	0	0	0	0	0	0	0.00108946	0	0	0	0	0	0	0	0	0	0	0	0	1.49446e-05	0	0	0	0.000798167
Corticiales	7.7186e-05	0	0	0	0	0.000518238	0	0	0	0	0	0	0	0.00131777	1.64558e-05	0	0	0	0	0	0	0	0	0	0
Neolectales	7.66445e-05	0	0	0	0.000272003	0	0	0	0	0	4.37745e-05	0.000221781	0.000756597	0	0	0	0	1.45894e-05	0	3.37194e-05	0.000343725	0.000153278	0	0	0
Trichosporonales	6.10671e-05	0	0	0	0	0	0	0	0	0	0	0	0	6.72332e-05	1.64558e-05	3.1293e-05	0.000239188	0	0.00108289	0	0	0	2.85461e-05	0	0
Incertae sedis	5.90747e-05	0	0	0	0	0	0	0	0	0	0	0	0	0	0	0	0	0	0	0	0	0	0.00141779	0	0
Mycocaliciales	3.6084e-05	0.000443912	0	0	0	0	0	4.89644e-05	0.000373139	0	0	0	0	0	0	0	0	0	0	0	0	0	0	0	0
unidentified	3.51546e-05	7.39853e-05	0	2.63512e-05	0	0	0	1.22411e-05	0	4.74947e-05	0	0	2.32799e-05	0.000537866	1.64558e-05	0	0	0	0	1.68597e-05	4.48337e-05	0	0	0	4.43426e-05
Russulales	3.00398e-05	0	0	0.000193242	0	0	0	0	0	0	0	0	0	0	0	0	0.000448477	0	7.92362e-05	0	0	0	0	0	0
Ophiostomatales	2.22732e-05	0	0	0	0	0	0	0	0	0	0	0	0	0	0	0	0	0	0	0	0	0	0	0.000534558	0
Geastrales	1.82197e-05	0.000236753	1.60612e-05	0.000184458	0	0	0	0	0	0	0	0	0	0	0	0	0	0	0	0	0	0	0	0	0
Leotiales	1.28323e-05	0	0	0	0	0	0	0	0	0	0	0	0	0	0	0	0	0	0	0	0	0	2.85461e-05	0.000279428	0
Hymenochaetales	9.11891e-06	0	0	0	0	0	0	0	0	0	0	0	0	0	0	0	0	0	0	0	0	0	0.000218854	0	0

## Sheet: Table S3
Supplementary Table 3. Relative abundances (%) of bacterial class across all soil samples
		Sampling sites
Class	Mean	QL.A	QL.B	QL.C	GZ.A	GZ.B	GZ.C	LC.A	LC.B	LC.C	ZWL.A	ZWL.B	ZWL.C	LDW.A	LDW.B	LDW.C	AS.A	AS.B	AS.C	WB.A	WB.B	WB.C	JB.A	JB.B	JB.C
Alphaproteobacteria	0.11362	0.151643	0.134232	0.105478	0.0878712	0.094388	0.103584	0.111452	0.110117	0.112257	0.147821	0.126579	0.103349	0.0942925	0.126797	0.124297	0.112182	0.137172	0.143078	0.0823099	0.0809373	0.0486472	0.137512	0.133082	0.117803
Acidobacteria-6	0.0972054	0.140668	0.126976	0.143206	0.132551	0.129474	0.138811	0.0745141	0.0592782	0.098331	0.16175	0.12414	0.124808	0.0678723	0.0919577	0.0708615	0.0899283	0.0656842	0.112764	0.0989675	0.122958	0.0145382	0.0396199	0.0418077	0.0614603
Thermoleophilia	0.0931878	0.0488738	0.0780929	0.0334054	0.0578051	0.0367592	0.0493674	0.0445928	0.0523487	0.0510621	0.0634451	0.106117	0.133312	0.213441	0.138652	0.140567	0.161477	0.148344	0.0732229	0.0764902	0.03421	0.0321068	0.110384	0.15875	0.19368
Actinobacteria	0.069311	0.0407202	0.0329407	0.018624	0.0449595	0.0535168	0.0344125	0.0720024	0.0677179	0.0853985	0.0325512	0.0404283	0.0229081	0.0383999	0.123187	0.100284	0.0499712	0.0994901	0.14399	0.0510469	0.0452047	0.0522186	0.118645	0.189642	0.105203
[Chloracidobacteria]	0.0632925	0.0847162	0.0845567	0.089474	0.0794005	0.0775064	0.0885475	0.0286255	0.0314492	0.0478831	0.073352	0.07586	0.0738478	0.0472512	0.0759372	0.0651769	0.0904051	0.0636322	0.0756087	0.0404976	0.0906664	0.00537518	0.0250134	0.0435652	0.0606716
Planctomycetia	0.0544664	0.0397159	0.0398568	0.0396061	0.0493112	0.0551285	0.0542369	0.0822685	0.057879	0.0374431	0.0601676	0.0592049	0.0662467	0.0938728	0.0461177	0.0473978	0.0542033	0.0510301	0.0489439	0.0915446	0.0708523	0.0523088	0.0260863	0.042888	0.0408818
Gemmatimonadetes	0.0497771	0.0437569	0.0433996	0.0387546	0.0613888	0.0617406	0.0558668	0.0629124	0.0601888	0.0409111	0.0303352	0.0352335	0.0708241	0.0439319	0.0408202	0.0348721	0.0494546	0.0565643	0.0349975	0.0750633	0.0958869	0.0505411	0.0304544	0.0408403	0.0359115
Betaproteobacteria	0.0420971	0.0473196	0.0515217	0.0820069	0.0652052	0.0624845	0.03645	0.0559952	0.0483731	0.0445777	0.0576536	0.034143	0.0412388	0.0164626	0.0245007	0.0247182	0.0303801	0.0319612	0.0281208	0.0410748	0.054558	0.0202381	0.0544869	0.0274419	0.0294188
Gammaproteobacteria	0.0412179	0.0288365	0.0556487	0.02703	0.0508471	0.085007	0.0486543	0.0626532	0.0881732	0.0713099	0.0412477	0.0342024	0.0177218	0.0211743	0.0112784	0.0199745	0.0168889	0.0112963	0.0339274	0.0334915	0.036227	0.104149	0.0687716	0.00683628	0.013884
Deltaproteobacteria	0.0378641	0.0230022	0.0593046	0.0394315	0.0503118	0.0599843	0.0588823	0.0514303	0.0355358	0.0541868	0.040298	0.0455834	0.0329029	0.0219374	0.0251629	0.0260708	0.0237835	0.0357335	0.0342608	0.0434155	0.0443939	0.0186869	0.0286459	0.0293283	0.0264659
Phycisphaerae	0.0286482	0.0065994	0.0188448	0.0146285	0.0287862	0.0269237	0.0446201	0.0537825	0.0551694	0.0279785	0.0347858	0.0313473	0.0439895	0.034413	0.0134359	0.0175831	0.0250949	0.0302823	0.0144902	0.035704	0.030611	0.0354798	0.0142233	0.0232337	0.0255489
Nitrospira	0.0249184	0.0159725	0.0340149	0.056418	0.0416783	0.0221506	0.0493062	0.017263	0.0121488	0.0154252	0.0391993	0.0346188	0.0346667	0.0271069	0.0147816	0.0125453	0.0254128	0.0120217	0.016034	0.0298522	0.0414079	0.0105159	0.0113878	0.00590113	0.0182125
[Spartobacteria]	0.0246134	0.065994	0.00966739	0.0845833	0.00567812	0.00845111	0.0108596	0.011522	0.00939478	0.00968138	0.0503724	0.0415386	0.055769	0.04645	0.0228773	0.0234637	0.0168491	0.0312565	0.0202442	0.00633277	0.00856239	0.00553752	0.0167829	0.0114476	0.0174055
Ellin6529	0.0201062	0.0426331	0.0154527	0.0231218	0.0235735	0.0218406	0.00969825	0.0173826	0.014814	0.0153529	0.0176164	0.0220878	0.0359895	0.0183129	0.0193741	0.0173478	0.0260486	0.0185508	0.0117185	0.0307179	0.015266	0.00454545	0.0137175	0.024314	0.0230728
Acidimicrobiia	0.0181181	0.00793841	0.0183737	0.00997795	0.0137066	0.0114886	0.00729406	0.0122197	0.0128817	0.0194711	0.017095	0.022187	0.015685	0.0255618	0.0251415	0.0290111	0.0183791	0.0210173	0.0223142	0.0223651	0.0140597	0.011526	0.0209365	0.0284899	0.0277131
Thermomicrobia	0.0172326	0.00188896	0.00938472	0.00131002	0.0167551	0.0195057	0.0133453	0.0278082	0.0296724	0.0175204	0.00549348	0.00366809	0.0088189	0.0102247	0.0293282	0.0385769	0.02736	0.0297641	0.0105256	0.0103569	0.0187463	0.0163059	0.0156947	0.0303441	0.0211837
Gemm-1	0.0136905	0.0179092	0.0184114	0.0192136	0.019152	0.0215514	0.0220859	0.0171235	0.0128373	0.0103497	0.0086406	0.012412	0.0142572	0.0129144	0.0112784	0.00909536	0.00959685	0.00739958	0.0106659	0.024818	0.0153055	0.0107323	0.00751015	0.00748122	0.00783156
[Pedosphaerae]	0.0132836	0.0517431	0.0199378	0.0320517	0.0165457	0.0223366	0.023125	0.011502	0.0150361	0.00932014	0.00910615	0.0130862	0.00724409	0.00562741	0.00416533	0.00409683	0.00405333	0.0068814	0.00622763	0.018341	0.0176587	0.00676407	0.00389302	0.00457902	0.00548392
Chloroflexi	0.0118822	0.00296495	0.00263827	0.011157	0.0150796	0.00559964	0.00635684	0.0153294	0.0214325	0.0173578	0.00111732	0.00162586	0.00346457	0.0121132	0.0193314	0.0161129	0.0486996	0.0218049	0.00442074	0.00674961	0.00518094	0.000883838	0.00754081	0.0166231	0.0215872
Flavobacteriia	0.0107995	0	0.000113069	6.55008e-05	6.98129e-05	0	2.03745e-05	0.000219276	0.0170794	0.000126436	1.8622e-05	0.000138793	0	3.81519e-05	0.000363131	7.84083e-05	0.000178823	0	0.000578907	3.20646e-05	0.000968954	0.238131	0.000597747	0.000112863	0.000256772
Rubrobacteria	0.0103077	0.000526039	0.00555922	0.000283837	0.00500326	0.00181833	0.00405452	0.00167447	0.00284287	0.0044072	0.00296089	0.00541291	0.0063832	0.0163672	0.0195237	0.0428305	0.0167498	0.0144053	0.00885903	0.00296598	0.00344078	0.000829726	0.0135336	0.0402115	0.026741
MB-A2-108	0.0102247	0.00640811	0.0152266	0.00355887	0.00437494	0.00152905	0.00336179	0.00588059	0.00930594	0.0118489	0.00433892	0.0121543	0.00785302	0.0220518	0.0179643	0.0141331	0.0192334	0.0188409	0.00945548	0.0131465	0.00524026	0.00268759	0.0112346	0.00935152	0.0162133
Deinococci	0.00920775	0	0	0	0.000651587	0.00150839	0.000244494	0.0161068	0.0448195	0.0106748	0.000670391	0.000337068	0	0	0.000234967	0.000137215	1.98693e-05	8.29084e-05	1.75426e-05	0.00120242	0.00522049	0.130429	0.00761744	0.000919029	9.17044e-05
PRR-12	0.00909719	0.0340969	0.0147555	0.0282745	0.0136135	0.0108893	0.0193965	0.00602013	0.00204331	0.00399176	0.0104469	0.0170715	0.00909186	0.0080119	0.00305458	0.00248946	0.00695424	0.0019898	0.00491194	0.00501812	0.00476567	0.00294012	0.00246762	0.00170907	0.00432845
iii1-8	0.0074451	0.00860791	0.00597381	0.0055894	0.00884297	0.00531036	0.00472688	0.00693711	0.00464187	0.00980782	0.00757914	0.00648359	0.00447244	0.0079356	0.0140126	0.00780163	0.00870274	0.00692285	0.0149112	0.00650912	0.00698042	0.00171356	0.00948732	0.00783593	0.00689617
Sva0725	0.0061624	0.00143465	0.00595496	0.00220519	0.00542214	0.00570295	0.00570486	0.00512309	0.00288728	0.00657467	0.00478585	0.00452067	0.00224672	0.00360536	0.0083093	0.0290699	0.00617934	0.00493305	0.0107185	0.00905826	0.00705952	0.00243506	0.00505786	0.00430492	0.00460356
Anaerolineae	0.00594921	0.00179331	0.00661453	0.00757625	0.0110304	0.00446318	0.0068662	0.0131765	0.00726263	0.0159129	0.00331471	0.00337068	0.00291864	0.00251803	0.00348179	0.00294031	0.00311947	0.00205198	0.00266648	0.00995607	0.00963022	0.00366162	0.00678979	0.00506272	0.00660272
[Saprospirae]	0.00548044	0.00126728	0.00322246	0.00510906	0.00393279	0.00281015	0.00328029	0.00617961	0.0040422	0.00592443	0.00435754	0.00452067	0.0024357	0.0105109	0.00655773	0.0056846	0.00395398	0.00623886	0.00854326	0.00763138	0.00440973	0.00512266	0.00819986	0.00635258	0.011243
Gemm-5	0.00520417	0.000143465	0.00431546	0.000240169	0.00646933	0.00611621	0.00835354	0.00869132	0.0150583	0.00886858	0.00232775	0.00166551	0.00270866	0.00116363	0.000790345	0.000725277	0.00147033	0.00196908	0.00271911	0.00644499	0.0127744	0.0233766	0.00663652	0.000661056	0.0012105
Opitutae	0.00505253	0.0108794	0.00359936	0.00327504	0.00481709	0.00993884	0.00617347	0.0067577	0.00910605	0.00567156	0.00290503	0.00263706	0.00203675	0.00581817	0.00307594	0.00407723	0.00274196	0.00536832	0.00275419	0.00830474	0.00581372	0.00766595	0.00352517	0.00167682	0.00264109
Bacilli	0.00470443	0.000310841	0.00297748	0.000567673	0.00339756	0.00159104	0.00175221	0.00360809	0.00553026	0.00590637	0.00247672	0.00343016	0.00151181	0.00160238	0.00243512	0.00156817	0.00135111	0.00147162	0.00438566	0.00437682	0.00346055	0.00568182	0.0413978	0.0100609	0.00205418
Gitt-GS-136	0.00443185	0.000358663	0.0027325	0.000938844	0.00516615	0.00475246	0.00114097	0.00777434	0.00928373	0.00832671	0.00378026	0.00565084	0.0072021	0.00579909	0.00395172	0.00417524	0.00302013	0.00375161	0.00331556	0.00840094	0.00348032	0.00254329	0.00335658	0.00295057	0.00451186
OM190	0.00415353	0.00164985	0.00927165	0.0055894	0.00542214	0.0104761	0.0123673	0.00564138	0.00493059	0.00334152	0.0072067	0.00642411	0.00327559	0.00270879	0.000341771	0.000490052	0.00158954	0.000580359	0.00217529	0.00594799	0.00484477	0.00167749	0.00206912	0.000709426	0.000953726
C6	0.00415253	0.00227153	0.00512579	0.00563306	0.00423532	0.00535168	0.00713107	0.00470448	0.005397	0.00236616	0.00176909	0.00527412	0.00575328	0.0109878	0.00254192	0.00143095	0.00383477	0.00493305	0.00235071	0.00921858	0.00438995	0.00169553	0.000459805	0.000274096	0.00253104
Clostridia	0.00399747	0.000215198	0.00572882	0.000152835	0.000139626	0.000495909	0.000142621	0.00253165	0.000999445	0.0091937	0.00335196	0.0101319	8.39895e-05	0.000572279	0.000683542	0.000294031	0.00053647	0.000393815	0.0199109	0.00288582	0.00118647	0.00315657	0.0295961	0.0024185	0.00113713
TK10	0.00346264	0.00315623	0.00395741	0.00242353	0.00339756	0.00190098	0.00213932	0.00195355	0.00131038	0.00422657	0.00154562	0.00140775	0.0015748	0.00402503	0.0076044	0.00809566	0.00333804	0.00563777	0.00338573	0.00235675	0.0020961	0.000685426	0.00321864	0.00585276	0.00781322
Verrucomicrobiae	0.00340595	0.000741237	0.00228022	0.00262003	0.00300195	0.00518638	0.00741631	0.00783415	0.00215436	0.0192544	0.00413408	0.00142758	0.000755906	0.000400595	0.00134572	0.00150936	0.000894117	0.000808357	0.00163146	0.00880174	0.00324303	0.00191198	0.00225305	0.000999645	0.00113713
Solibacteres	0.00335528	0.0128401	0.00407048	0.00768542	0.00421205	0.00500041	0.00348404	0.0029702	0.00191005	0.00279965	0.00364991	0.00222068	0.00220472	0.000782114	0.00224287	0.00323434	0.00176836	0.00153381	0.00219283	0.00248501	0.00514139	0.00108225	0.00200782	0.00319242	0.00181575
S085	0.00311874	0.00193678	0.00220484	0.00113535	0.00372335	0.00208695	0.00323954	0.00352836	0.00159911	0.00475038	0.00459963	0.00471895	0.00453543	0.00520774	0.00303322	0.00348917	0.00266248	0.00242507	0.00406989	0.00508225	0.00371762	0.000721501	0.00173193	0.0016607	0.00298956
Bacteroidia	0.0027624	0.000167376	0.00243098	8.73343e-05	4.65419e-05	0.00043392	8.14979e-05	0.000578092	0.00191005	0.0137273	0.0010987	0.00626549	2.09974e-05	0.000667659	0.00032041	0.000313633	0.00027817	6.21813e-05	0.00728019	0.00506621	0.000336168	0.00376984	0.0187754	0.00151559	0.00106377
0319-6E2	0.00247578	0.000932524	0.00324131	0.00194319	0.00495672	0.00225225	0.0027913	0.00241204	0.00173237	0.00288996	0.00143389	0.00107069	0.00249869	0.00179314	0.00279825	0.0028423	0.00383477	0.00310907	0.0025086	0.00331869	0.00340123	0.000739538	0.00186988	0.00196704	0.00308127
Cytophagia	0.00239059	0.000454306	0.000584189	0.000742342	0.00386298	0.00456649	0.0020782	0.00159474	0.00262077	0.00509356	0.00175047	0.00118965	0.00128084	0.0020602	0.00192246	0.00221503	0.00027817	0.00157526	0.00257877	0.00352711	0.00790983	0.00380592	0.00183922	0.00125762	0.00258606
P2-11E	0.00237558	0.000191287	0.00177141	0.00113535	0.00165224	0.000185966	0.00018337	0.00143526	0.000999445	0.00500325	0.003054	0.00130862	0.00419948	0.00507421	0.00410125	0.00421445	0.00202666	0.00522323	0.00249105	0.00250104	0.000237295	0.00021645	0.00104223	0.00133823	0.00742806
	0.00218061	0	0.00186564	4.36672e-05	0.00244345	0.00208695	0.00560298	0.00430579	0.0024653	0.00265515	0.000577281	0.00071379	0.00115486	0.00511236	0.00096123	0.000960502	0.000834509	0.00105708	0.000719248	0.00699009	0.00701997	0.00358947	0.000705035	4.83699e-05	0.00042184
Gemm-3	0.00209945	0.000119554	0.00197871	0.000109168	0.00390952	0.00367799	0.00201707	0.0052427	0.00306496	0.00677335	0.000502793	0.000674135	0.000524934	0.00089657	0.00123892	0.00219543	0.00117229	0.00252871	0.00150867	0.00120242	0.00355942	0.00376984	0.00199249	0.001177	0.000550227
Pla4	0.00206231	0.00028693	0.00097993	0.00665924	0.00472401	0.00481445	0.00682545	0.0036679	0.00184342	0.00142692	0.000167598	0.000436205	0.000734908	0.000381519	0.000277689	0.000548858	0.0012915	0.000435269	0.00033331	0.00224452	0.00731659	0.00366162	6.13074e-05	6.44932e-05	0.000311795
Acidobacteriia	0.00188405	0.0266128	0.000414586	0.0060479	0.000279252	0.000247954	8.14979e-05	7.97369e-05	0	0.000343183	0.000931099	0.000574998	0.00119685	0.000534127	0.000299049	0.000274429	0.000774901	4.14542e-05	0.000631535	9.61939e-05	0.000375717	9.01876e-05	0.00501188	0.000112863	0.000165068
C0119	0.00182755	2.39109e-05	0.000527655	2.18336e-05	0.00223401	0.0014464	0.00122247	0.00185388	0.000732926	0.00142692	0.000614525	0.000376723	0.00048294	0.000877494	0.0036954	0.00401843	0.00363607	0.00236289	0.00229808	0.000448905	0.00201701	0.000126263	0.00539505	0.00288607	0.00513545
S035	0.00160266	0.0013151	0.00388203	0.00338421	0.00109374	0.000413257	0.00152809	0.000777434	0.000444198	0.00115599	0.00182495	0.00202241	0.0015748	0.00438747	0.00230695	0.00139175	0.00248366	0.000538905	0.00173672	0.0016353	0.000949179	0.000396825	0.00116484	0.000386959	0.00166902
[Rhodothermi]	0.00138348	0	0	0	0.000418877	0.000702537	0.000448239	0.00163461	0.00111049	0.00135467	0	3.9655e-05	0	3.81519e-05	0.0011962	0.00105851	0.00027817	0.00186544	0.000456108	0.00068939	0.00112715	0.0164322	0.00203847	0.00130599	0.00100875
BD7-11	0.00132483	9.56434e-05	0.000640724	0.000786009	0.00172205	0.00190098	0.00158921	0.00330908	0.00530816	0.00126436	0.000465549	0.000693963	0.000440945	0.0014307	0.000662181	0.000294031	0.000635816	0.00136799	0.000368395	0.00320646	0.00185881	0.00257937	0.000475132	0.00024185	0.000458522
	0.00131616	0.000669504	0.00352398	0.0025982	0.00132645	0.00185966	0.00234307	0.00306987	0.00111049	0.00119211	0.00266294	0.00202241	0.0015958	0.000763038	6.4082e-05	5.88062e-05	0.000556339	4.14542e-05	0.000877131	0.00141084	0.00201701	0.0002886	0.000567093	0.000822289	0.000146727
Oscillatoriophycideae	0.00120486	0	0	0	0.000162897	0	0.000366741	0.00203329	0.000644087	0.00140886	0	0	0	0.000438747	0.000149525	0.00411644	0.000615947	0.000663267	8.77131e-05	0.00583576	0.00383627	0.000198413	0.00332593	0.00354713	0.00148561
Acidobacteria-5	0.00113053	0.00184114	0.00301517	0.00257636	0.00202457	0.00250021	0.00236344	0.000478421	0.000155469	0.000650242	0.00195531	0.00200258	0.000839895	0.000400595	0.000234967	0.000352837	0.000337777	0.000290179	0.00161392	0.00113829	0.00172039	0.000198413	6.13074e-05	0.000161233	0.000220091
ZB2	0.00111322	0.000143465	0.000320362	6.55008e-05	0.000372335	0.000475246	0.000346366	0.00149507	0.0132149	0.00265515	0.00027933	0.00039655	8.39895e-05	0.000324291	0.000213607	0.000333235	0.0002583	0.000103636	0.000385938	0.000721454	0.000533913	0.00223665	0.0014867	0.000161233	0.000110045
No blast hit;Other;Other	0.00106815	0	0.00107415	6.55008e-05	6.98129e-05	4.13257e-05	6.11234e-05	0.000119605	6.66297e-05	0.000614117	0.00122905	0.0019431	0	0.000438747	0.000106803	3.92042e-05	0.000119216	4.14542e-05	0.00275419	0.000705422	9.88728e-05	0.000108225	0.0142999	0.000483699	0.00115548
Chloroplast	0.00100798	0.000406485	0.00122491	0.000720508	6.98129e-05	6.19886e-05	0.000203745	0.000697698	0.000910605	0.00149917	0.000111732	0.000614653	0.000104987	9.53798e-05	0.000384492	0.00105851	0.000397385	0.00107781	0.00112273	0.00387982	0.000613012	0.000865801	0.00744885	1.61233e-05	0.000605249
	0.000865137	0.000143465	0.000188448	0.00100434	0.000162897	0.000247954	0.000203745	0.00051829	0.000555247	0.000451557	0.00100559	0.00134827	0.000692913	0.00284232	0.0019011	0.00162697	0.00081464	0.00364797	0.000438566	0.000224452	0.000316393	0.000234488	0.000413825	0.000661056	0.00111879
SHA-26	0.000846308	0.00164985	0.00047112	0.00174669	0.000628316	0.000351269	0.000713107	0.000458487	0.000466408	0.000830865	0.000446927	0.00071379	0.000713911	0.00122086	0.00170885	0.00137215	0.00125176	0.00138872	0.00033331	0.00110623	0.000672335	0.000180375	0.000321864	0.000628809	0.000935385
Gemm-2	0.0008023	7.17326e-05	0.0016395	0.000196502	0.00130317	0.00121911	0.00126322	0.00191368	0.00126596	0.00184235	0.000391061	0.000535343	0.000377953	0.00019076	0.000170885	0.000254827	0.000178823	0.000310907	0.000877131	0.00173149	0.00205656	0.000847763	0.000214576	0.00014511	0.000256772
PRR-11	0.000728825	0.000239109	0.000113069	0.000196502	0.000605045	0.000929829	0.000753856	0.00153493	0.00142143	0.00131855	3.72439e-05	9.91375e-05	0.000167979	0.00019076	0.000555378	0.000705675	0.000337777	0.000476723	0.000368395	0.000545099	0.00122602	0.0047619	0.000383171	0.000322466	0.00020175
Ktedonobacteria	0.000719768	0.00382574	0	0.00556756	0	0	0	0	0	0	0	0.00015862	0.000125984	0.00188852	4.27213e-05	9.80104e-05	7.9477e-05	0	0	0	0	0	0.00547168	1.61233e-05	0
	0.000562643	0.000908613	0.00154527	0.00198686	0.000767942	0.000619886	0.00128359	0.000358816	0.000199889	0.000379308	0.000558659	0.000832755	0.000251969	0.000286139	0.000363131	0.000215623	0.00027817	0.000165817	0.000631535	0.000625261	0.000454815	0.000234488	6.13074e-05	0.00014511	0.000348477
BPC102	0.000552188	0.000143465	0.000923396	0.000240169	0.000349065	0.000206629	0.000346366	0.000259145	0.000310938	0.000559931	0.000949721	0.00124913	0.00104987	0.000648583	0.00093987	0.00117612	0.000675555	0.000373088	0.000578907	0.000256517	0.000177971	0.000108225	0.000643727	0.000370836	0.000715294
TK17	0.000541589	4.78217e-05	0.00139452	0.000371171	0.000395606	0.000165303	0.000264868	0.000538224	0.000910605	0.000975363	0.000651769	0.000495688	0.000545932	0.000419671	0.000576738	0.000431246	0.000437124	0.000601086	0.000508736	0.000705422	0.000632786	0.000595238	0.000306537	0.000403083	0.00062359
	0.000497292	0	0.000113069	2.18336e-05	0.000139626	4.13257e-05	6.11234e-05	0.000418619	0.000621877	0.000559931	0.000167598	0	4.19948e-05	0.000286139	0.00113212	0.00217583	0.00053647	0.00143017	0.000421023	0.000304614	0.00021752	5.41126e-05	0.000306537	0.00183806	0.00104543
PAUC37f	0.000490525	0.000526039	0.000904551	0.00163752	0.000907568	0.000702537	0.000692732	0.00013954	0.000177679	0.00023481	0.00188082	0.0010112	0.000650919	0.000209836	8.54427e-05	0.000196021	0.00053647	4.14542e-05	0.000315767	6.41293e-05	0.000237295	0	0.000183922	0.000161233	0.000275113
RB25	0.000436631	0.000143465	0.0014699	0.0026637	0.000162897	0.000826515	0.00189483	5.98027e-05	0.000111049	0.000180623	0.000428305	0.000852583	0.000251969	0.000267063	0	1.96021e-05	3.97385e-05	0	0	0.00048097	0.000553688	5.41126e-05	0	0	1.83409e-05
DA052	0.000424602	0.00557123	0.000244983	0.00194319	2.3271e-05	2.06629e-05	2.03745e-05	0	0	0.000162561	0.000372439	0.000178448	0.000104987	0	6.4082e-05	0	7.9477e-05	2.07271e-05	0.000122798	4.8097e-05	3.95491e-05	1.80375e-05	0.00111886	0	3.66818e-05
AT-s54	0.000419428	4.78217e-05	0.000565344	0.000218336	0.000349065	0.000206629	0.000325992	0.000538224	0.000377568	0.000740553	0.000558659	0.000753445	0.000377953	0.000343367	0.000405853	0.000294031	0.000417254	0.000414542	0.000824504	0.000545099	0.000533913	0.000306638	0.000367844	0.00024185	0.000311795
028H05-P-BN-P5	0.000399045	2.39109e-05	0.000942241	0.000152835	0.000605045	0.000247954	0.000631609	0.000717632	0.000266519	0.000216747	0.00145251	0.000912065	0.000461942	0.000247987	0.000213607	0.000156817	0.000337777	0.000124363	0.000263139	0.000529067	0.000316393	0.000342713	3.06537e-05	0.00014511	0.000238431
Synechococcophycideae	0.000358296	0	0	0	2.3271e-05	8.26515e-05	0.000224119	0.00103658	0.000133259	0.000830865	0	0	2.09974e-05	0.000152608	0.000106803	0.000960502	0.000178823	6.21813e-05	0	0.0021804	0.000731659	0.0004329	1.53268e-05	3.22466e-05	0.00139391
Erysipelotrichi	0.000328202	2.39109e-05	0.000603034	4.36672e-05	0	2.06629e-05	0	0	0.000111049	0	0.000130354	0.00170517	0	1.9076e-05	6.4082e-05	7.84083e-05	1.98693e-05	0	0.0018946	0	1.97746e-05	0.000126263	0.00260556	0.000209603	0.00020175
vadinHA49	0.000326263	4.78217e-05	7.53793e-05	6.55008e-05	0.000255981	0.000392594	0.000101872	0.000777434	0.000555247	0.000433495	3.72439e-05	9.91375e-05	0.000125984	0.000247987	0.000234967	0.000490052	0.0002583	0.000538905	0.000701705	0.000577164	0.000593237	0.00036075	0.000275883	0.00029022	0.000293454
	0.000320225	0	0	0	2.3271e-05	0	2.03745e-05	0.000657829	0.000111049	0.000505744	0	0	0	3.81519e-05	6.4082e-05	0.00221503	0.000456993	8.29084e-05	0	0.000432873	0.000593237	1.80375e-05	0.00082765	0.000757796	0.000880362
Thermotogae	0.000314697	0	0	0	0.000442148	6.19886e-05	0.000529737	0.000538224	0.000710716	0.000433495	0	3.9655e-05	2.09974e-05	1.9076e-05	0.000768984	0.000294031	0.000695424	0.000518178	0.000175426	0.000577164	0.000810757	9.01876e-05	0	0.000257973	0.000568567
	0.000297475	2.39109e-05	0.000150759	2.18336e-05	0.000255981	6.19886e-05	0.000142621	0.000159474	0.000155469	0.000288996	5.58659e-05	7.931e-05	0.000125984	0.000381519	0.000833066	0.000431246	0.000556339	0.000559632	0.00033331	0.000112226	0.000177971	5.41126e-05	0.000796996	0.000628809	0.000751976
Sphingobacteriia	0.00029178	0.000167376	3.76896e-05	6.55008e-05	0.000186168	0.000165303	6.11234e-05	0.000299013	0.000266519	0.000614117	0.000130354	3.9655e-05	4.19948e-05	1.9076e-05	0.000128164	0.000117612	1.98693e-05	2.07271e-05	0.000912217	0.000224452	0.000514139	0.00254329	0.000122615	0.000177356	0.000128386
	0.000267937	4.78217e-05	0.000169603	6.55008e-05	0.000302523	0.000123977	8.14979e-05	0.00037875	0.000310938	0.000379308	0.00018622	9.91375e-05	0.000314961	0.000171684	0.000405853	0.000156817	0.000357647	0.00064254	0.000719248	0.00068939	0.000197746	0.000162338	3.06537e-05	0.000161233	0.000275113
TM7-1	0.000261922	2.39109e-05	5.65344e-05	8.73343e-05	0.000255981	0.000557897	0.000101872	0.000299013	0.000755136	0.00187848	0.000316574	0.000218103	0.000125984	3.81519e-05	2.13607e-05	1.96021e-05	0	4.14542e-05	0.000596449	0.000288582	0.000316393	0.000126263	4.59805e-05	9.67399e-05	1.83409e-05
	0.00026067	4.78217e-05	0.000829172	0.000327504	0.000349065	0.000247954	0.000651983	0.000358816	0.000133259	9.03114e-05	0.000651769	0.000297413	6.29921e-05	0.000247987	0.000106803	3.92042e-05	7.9477e-05	0.000124363	0.000263139	0.000272549	0.000454815	0.000162338	4.59805e-05	0.000209603	0.00020175
Fibrobacteria	0.000186145	0	9.42241e-05	2.18336e-05	0.000418877	6.19886e-05	0.000366741	0.000199342	0.000155469	0.000487682	5.58659e-05	1.98275e-05	2.09974e-05	0.000114456	0.000512656	0.000235225	0.000198693	6.21813e-05	3.50853e-05	0.000641293	0.000118647	9.01876e-05	0.000229903	0.000161233	0.000165068
SC3	0.0001814	0.000143465	0.000169603	2.18336e-05	0.000395606	0.000268617	0.000387115	0.000398684	0.000133259	0.000162561	3.72439e-05	0	0.000104987	0.00019076	6.4082e-05	3.92042e-05	0.000417254	0.000207271	0	0.000256517	0.000237295	3.6075e-05	0.000567093	9.67399e-05	1.83409e-05
Nitriliruptoria	0.000174892	0	0.000169603	0	0.000116355	6.19886e-05	8.14979e-05	7.97369e-05	0.000288728	0.000433495	9.31099e-05	3.9655e-05	0	9.53798e-05	0.000192246	0.000176419	0.000178823	0.000186544	0.000122798	0.000256517	0.000257069	0.000992063	0.000168595	9.67399e-05	0.000110045
	0.000170014	0	0	0	0	0	0	5.98027e-05	0.00133259	0.000252872	0	0	0	0	0	0	0	0	0	0	0	0.00243506	0	0	0
	0.000168313	0	0.000376896	2.18336e-05	4.65419e-05	2.06629e-05	4.0749e-05	9.96711e-05	0.000177679	0.000126436	3.72439e-05	0.000218103	0.000209974	0.000515051	0.000299049	0.000215623	0.000377516	0.000124363	7.01705e-05	6.41293e-05	7.90983e-05	5.41126e-05	0.000306537	0.000209603	0.000348477
Chlamydiia	0.000160478	0.000191287	1.88448e-05	0.000262003	0	0.000165303	0.000366741	0.000219276	2.22099e-05	0.000108374	0.00018622	5.94825e-05	0.000629921	9.53798e-05	4.27213e-05	0.000352837	0	0	0	1.60323e-05	3.95491e-05	3.6075e-05	0.000735689	0.00019348	0.000110045
[Fimbriimonadia]	0.000152514	4.78217e-05	0.000244983	4.36672e-05	0.000325794	0.000123977	8.14979e-05	0.000279079	0.000177679	0.000379308	0.000223464	5.94825e-05	6.29921e-05	5.72279e-05	0.000128164	1.96021e-05	0.000178823	0.000103636	0.000192969	0.00020842	0.000454815	9.01876e-05	0	4.83699e-05	0.000128386
[Methylacidiphilae]	0.000134289	4.78217e-05	0.000376896	0	4.65419e-05	0	2.03745e-05	0	4.44198e-05	0.000162561	0.00018622	0.000376723	0.000188976	0.000286139	2.13607e-05	0.000117612	0.000298039	0.000165817	0.000368395	6.41293e-05	1.97746e-05	3.6075e-05	4.59805e-05	0.000128986	0.000220091
ABY1	0.000132113	0	0	0	2.3271e-05	4.13257e-05	2.03745e-05	0.00169441	0.000310938	0.000487682	0	0	0	0	0	0	0	0	7.01705e-05	1.60323e-05	5.93237e-05	1.80375e-05	0.000429152	0	0
Pla3	0.000131751	0	7.53793e-05	0	0.000349065	0.000371932	0.000285243	0.000239211	4.44198e-05	5.41868e-05	0.000428305	0.000198275	0.00048294	0.000152608	2.13607e-05	1.96021e-05	0.000139085	0	1.75426e-05	0.000192388	0	7.21501e-05	0	0	1.83409e-05
SJA-4	0.000126451	0.00028693	7.53793e-05	0.00126635	4.65419e-05	0.000103314	0.000305617	0.000338882	2.22099e-05	3.61246e-05	0.000130354	3.9655e-05	0	0	2.13607e-05	1.96021e-05	0	0	0.000157884	1.60323e-05	0	0	0.000168595	0	0
EC1113	0.000116965	2.39109e-05	0.000282672	8.73343e-05	0	0.000103314	2.03745e-05	0.000159474	0.000155469	1.80623e-05	0.000409683	0.000218103	0.000230971	1.9076e-05	4.27213e-05	7.84083e-05	7.9477e-05	2.07271e-05	0.00040348	0.000176356	0.000177971	0	3.06537e-05	3.22466e-05	3.66818e-05
Epsilonproteobacteria	0.000113972	0	0.000263827	0	0	0	0	0	0	0.000487682	5.58659e-05	0.00047586	0	0	0	0	0	0	0.000543821	9.61939e-05	0	0	0.000720362	0	9.17044e-05
Nostocophycideae	0.000112783	0	0	0	2.3271e-05	0	0	1.99342e-05	0.000133259	0	0	0	0	9.53798e-05	0	0.00174458	0.000238431	0.000124363	0	0	0.00021752	0	0	0	0.000110045
ML635J-21	9.21891e-05	0	7.53793e-05	0	2.3271e-05	0	6.11234e-05	0.00013954	0.000310938	0.000379308	0.000111732	9.91375e-05	0	0.000114456	8.54427e-05	0.000117612	0.000178823	0.000186544	8.77131e-05	0.000128259	7.90983e-05	1.80375e-05	0	1.61233e-05	0
	9.19878e-05	0	0.000226138	4.36672e-05	0.000139626	0.000185966	0.000305617	0.000299013	0	5.41868e-05	0.000223464	1.98275e-05	0	1.9076e-05	4.27213e-05	1.96021e-05	5.96078e-05	4.14542e-05	0.000315767	9.61939e-05	7.90983e-05	0	0	0	3.66818e-05
	8.99002e-05	0	7.53793e-05	0	2.3271e-05	4.13257e-05	4.0749e-05	0.000119605	0.000266519	0.000307059	0.000111732	9.91375e-05	2.09974e-05	7.63038e-05	2.13607e-05	1.96021e-05	0.000158954	0	0	0.000128259	7.90983e-05	0.000487013	3.06537e-05	3.22466e-05	1.83409e-05
Chthonomonadetes	8.77594e-05	0	7.53793e-05	0.000109168	0.000116355	2.06629e-05	2.03745e-05	0.000199342	8.88395e-05	0.000198685	0.000130354	9.91375e-05	4.19948e-05	3.81519e-05	0.000106803	1.96021e-05	7.9477e-05	4.14542e-05	0.000192969	0.000112226	3.95491e-05	7.21501e-05	3.06537e-05	1.61233e-05	0.000256772
OPB56	8.68929e-05	0	7.53793e-05	0	4.65419e-05	6.19886e-05	6.11234e-05	3.98684e-05	0.000310938	0.000108374	0	3.9655e-05	4.19948e-05	3.81519e-05	0.000277689	7.84083e-05	7.9477e-05	0.00014509	1.75426e-05	0.000160323	1.97746e-05	0.0001443	1.53268e-05	4.83699e-05	0.000275113
SAR202	8.27775e-05	0	3.76896e-05	0	2.3271e-05	2.06629e-05	4.0749e-05	0.000219276	0.000355358	9.03114e-05	1.8622e-05	0	4.19948e-05	0	0.000106803	3.92042e-05	5.96078e-05	8.29084e-05	3.50853e-05	0.000112226	1.97746e-05	0.000559163	0	3.22466e-05	9.17044e-05
	7.93285e-05	0.000215198	9.42241e-05	4.36672e-05	0.000162897	2.06629e-05	0	1.99342e-05	6.66297e-05	0.000162561	5.58659e-05	0.00031724	8.39895e-05	3.81519e-05	2.13607e-05	3.92042e-05	0.000119216	8.29084e-05	1.75426e-05	0.000192388	7.90983e-05	0	0	1.61233e-05	5.50227e-05
	7.38052e-05	0	1.88448e-05	0	4.65419e-05	6.19886e-05	0.000122247	0.00013954	8.88395e-05	7.22491e-05	1.8622e-05	0	4.19948e-05	9.53798e-05	4.27213e-05	7.84083e-05	0.000158954	4.14542e-05	0.000140341	0.000224452	0.000177971	3.6075e-05	6.13074e-05	4.83699e-05	5.50227e-05
[Thermobacula]	5.59948e-05	0	7.53793e-05	0	2.3271e-05	0	2.03745e-05	0	4.44198e-05	9.03114e-05	0	1.98275e-05	0	1.9076e-05	0.000277689	9.80104e-05	0	8.29084e-05	0.000105256	3.20646e-05	0	0	0	0.00029022	0.000165068
TSBW08	4.50005e-05	0	0	0	4.65419e-05	0	4.0749e-05	0.00013954	0.000377568	0.000144498	0	0	2.09974e-05	0	4.27213e-05	0	0	0	0	0.000160323	3.95491e-05	3.6075e-05	1.53268e-05	1.61233e-05	0
PBS-25	3.29089e-05	0	0	0	2.3271e-05	8.26515e-05	6.11234e-05	5.98027e-05	0	0.000108374	3.72439e-05	0	0	5.72279e-05	0	5.88062e-05	0	0	7.01705e-05	9.61939e-05	9.88728e-05	3.6075e-05	0	0	0
BME43	3.04197e-05	0	0	0	0	4.13257e-05	6.11234e-05	3.98684e-05	0	0	0	0	0	0	0	0	0	0	1.75426e-05	4.8097e-05	1.97746e-05	0.000487013	1.53268e-05	0	0
ABS-6	2.81313e-05	0.000358663	0	0	0	0	0	0	0	0	0	0.000297413	0	1.9076e-05	0	0	0	0	0	0	0	0	0	0	0
	2.59084e-05	0	0	0	0	0	2.03745e-05	0	0	0	7.44879e-05	0.000178448	0.000230971	1.9076e-05	0	1.96021e-05	0	0	0	3.20646e-05	0	0	3.06537e-05	1.61233e-05	0
Holophagae	2.21037e-05	0	0	0	2.3271e-05	4.13257e-05	0	3.98684e-05	2.22099e-05	5.41868e-05	0	0	4.19948e-05	1.9076e-05	2.13607e-05	0	0	0	0	0	1.97746e-05	5.41126e-05	4.59805e-05	0.000128986	1.83409e-05
SHA-109	2.1402e-05	2.39109e-05	1.88448e-05	2.18336e-05	2.3271e-05	4.13257e-05	0	1.99342e-05	2.22099e-05	9.03114e-05	0	0	0	0	0	1.96021e-05	1.98693e-05	0	8.77131e-05	3.20646e-05	0	0	7.66342e-05	1.61233e-05	0
Armatimonadia	2.07801e-05	0	1.88448e-05	0	0	0	0	1.99342e-05	0	1.80623e-05	0	0	2.09974e-05	0.000133532	0	5.88062e-05	0	6.21813e-05	7.01705e-05	9.61939e-05	0	0	0	0	0
TM7-3	2.07279e-05	0	0	0	0	2.06629e-05	0	0	2.22099e-05	0	0	0	0	0	0	0	0	0	0.000438566	1.60323e-05	0	0	0	0	0
	1.75389e-05	0	1.88448e-05	2.18336e-05	4.65419e-05	6.19886e-05	6.11234e-05	1.99342e-05	4.44198e-05	0	0	0	0	0	0	0	0	0	3.50853e-05	3.20646e-05	7.90983e-05	0	0	0	0
Methanomicrobia	1.43928e-05	2.39109e-05	3.76896e-05	0	2.3271e-05	0	0	0	0	0	0	0	0	0	0	0	0	0	0	0	0	0	0.000260556	0	0
At12OctB3	1.42888e-05	0	1.88448e-05	0	0	0	2.03745e-05	3.98684e-05	2.22099e-05	1.80623e-05	0	0	0	1.9076e-05	2.13607e-05	0	0	2.07271e-05	0	3.20646e-05	3.95491e-05	5.41126e-05	0	0	3.66818e-05
SBRH58	1.42058e-05	0	0	0	0	0	0	0	0	0	0	0	0	1.9076e-05	0	0	0	0	0	0	0	0	0.000321864	0	0
AB16	1.37339e-05	4.78217e-05	0.000113069	0	0	0	0	0	0	0	3.72439e-05	0	0	0	0	0	0	0	7.01705e-05	0	0	0	6.13074e-05	0	0
TA18	1.34266e-05	0	0	0	2.3271e-05	2.06629e-05	8.14979e-05	9.96711e-05	0	0	0	0	0	0	0	0	0	0	0	0	7.90983e-05	1.80375e-05	0	0	0
SM2F11	1.33972e-05	0	1.88448e-05	0	0	0	0	5.98027e-05	0	0	0	0	0	0	0	3.92042e-05	0	0	8.77131e-05	9.61939e-05	1.97746e-05	0	0	0	0
OPB50	1.26783e-05	7.17326e-05	0	0	0	0	0	1.99342e-05	2.22099e-05	0	0	0	0	0	4.27213e-05	5.88062e-05	1.98693e-05	2.07271e-05	0	1.60323e-05	0	0	0	3.22466e-05	0
VC2	1.25444e-05	0	0	2.18336e-05	0	2.06629e-05	0	3.98684e-05	2.22099e-05	7.22491e-05	0	0	0	0	0	0	0	0	5.26279e-05	3.20646e-05	3.95491e-05	0	0	0	0
koll11	1.20121e-05	0	0	0	0	0	0	0	0	0	0	0	0	7.63038e-05	4.27213e-05	7.84083e-05	3.97385e-05	0	3.50853e-05	1.60323e-05	0	0	0	0	0
TM1	1.11909e-05	0	0	0	0	0	0	0	0	0	0	0	0	1.9076e-05	0	1.96021e-05	0	0	0	0	0	0	0.000229903	0	0
Coriobacteriia	1.08565e-05	0	0	0	0	0	0	0	0	0	0	0	0	0	0	0	0	0	0	0	0	0	0.000260556	0	0
Deferribacteres	1.04404e-05	0	0	0	0	0	0	0	0	0	0	0	0	0	0	0	1.98693e-05	0	0	0	0	0	0.000214576	1.61233e-05	0
Synergistia	9.57928e-06	0	0	0	0	0	0	0	0	0	0	0	0	0	0	0	0	0	0	0	0	0	0.000229903	0	0

## Sheet: Table S4
Supplementary Table 4. Relative abundances (%) of bacterial order across all soil samples
		Sampling sites
Order	Mean	QL.A	QL.B	QL.C	GZ.A	GZ.B	GZ.C	LC.A	LC.B	LC.C	ZWL.A	ZWL.B	ZWL.C	LDW.A	LDW.B	LDW.C	AS.A	AS.B	AS.C	WB.A	WB.B	WB.C	JB.A	JB.B	JB.C
iii1-15	0.0823451	0.136244	0.109036	0.13229	0.113935	0.114038	0.117479	0.0656832	0.0511938	0.0870421	0.131508	0.0930108	0.087832	0.0548815	0.0792908	0.0613741	0.0719267	0.0548647	0.0891516	0.0823741	0.107811	0.0128427	0.0344854	0.035955	0.0520331
Rhizobiales	0.0705788	0.109966	0.0822388	0.0726622	0.0395141	0.0410571	0.0339031	0.0589455	0.0514159	0.0534102	0.0943575	0.093566	0.0752126	0.0765137	0.09168	0.086896	0.0850802	0.0985367	0.0885552	0.0434155	0.0276646	0.0173701	0.0888191	0.0904357	0.0926765
Actinomycetales	0.0681775	0.0406724	0.0302082	0.0183402	0.0436098	0.0532482	0.0339643	0.0718629	0.0675847	0.0850011	0.0312663	0.0375136	0.0210394	0.0347182	0.122909	0.0988337	0.0494347	0.0991792	0.142622	0.0503896	0.0449476	0.0520563	0.114921	0.188643	0.103296
Solirubrobacterales	0.0660183	0.0221175	0.0577782	0.0157638	0.0327655	0.0247954	0.0356757	0.0329114	0.0425763	0.0355827	0.0368901	0.0695945	0.0679685	0.140304	0.105885	0.103519	0.125236	0.120777	0.0563469	0.053548	0.0224244	0.0264791	0.0697985	0.132904	0.152798
RB41	0.0605259	0.0821099	0.0809008	0.0840375	0.0765382	0.0739731	0.0843096	0.026353	0.03005	0.0448486	0.0699441	0.0723902	0.072168	0.0464309	0.0742283	0.0635107	0.0883189	0.0627824	0.0704687	0.0378844	0.0847934	0.00501443	0.0230976	0.0398891	0.0585808
Xanthomonadales	0.0273305	0.0227631	0.0436257	0.0174669	0.0391883	0.065212	0.0321917	0.0450912	0.0588784	0.0428437	0.0288082	0.0171706	0.0129974	0.00412041	0.00480615	0.0046849	0.0113652	0.00928574	0.0153323	0.0242248	0.0249357	0.0817821	0.0379493	0.00465964	0.0065477
Gaiellales	0.0271695	0.0267563	0.0203147	0.0176415	0.0250396	0.0119638	0.0136917	0.0116815	0.00977235	0.0154794	0.0265549	0.0365223	0.0653438	0.0731372	0.0327673	0.0370479	0.0362415	0.0275671	0.016876	0.0229423	0.0117856	0.00562771	0.0405855	0.0258457	0.0408818
Rhodospirillales	0.0254774	0.0233609	0.0269292	0.0174014	0.0309969	0.0318828	0.0569874	0.0268315	0.0290505	0.0321689	0.0229795	0.0198672	0.0172598	0.0108924	0.0250774	0.0258551	0.0178823	0.0228413	0.0297698	0.0243371	0.0330631	0.0149892	0.0275577	0.0271355	0.0163417
Pirellulales	0.0251038	0.0198699	0.0153397	0.0175105	0.0271339	0.0292999	0.025081	0.040008	0.02392	0.0214399	0.0307635	0.0292852	0.0344357	0.0431498	0.0176653	0.0197393	0.0222337	0.0164988	0.0291909	0.0464456	0.0384813	0.0185245	0.00928807	0.0107704	0.0164151
Nitrospirales	0.0249184	0.0159725	0.0340149	0.056418	0.0416783	0.0221506	0.0493062	0.017263	0.0121488	0.0154252	0.0391993	0.0346188	0.0346667	0.0271069	0.0147816	0.0125453	0.0254128	0.0120217	0.016034	0.0298522	0.0414079	0.0105159	0.0113878	0.00590113	0.0182125
[Chthoniobacterales]	0.0246134	0.065994	0.00966739	0.0845833	0.00567812	0.00845111	0.0108596	0.011522	0.00939478	0.00968138	0.0503724	0.0415386	0.055769	0.04645	0.0228773	0.0234637	0.0168491	0.0312565	0.0202442	0.00633277	0.00856239	0.00553752	0.0167829	0.0114476	0.0174055
Gemmatales	0.0235929	0.0163072	0.0218977	0.0194974	0.0178721	0.0174188	0.0209857	0.0261138	0.0217435	0.012192	0.0258845	0.0268068	0.0295013	0.0476708	0.0264018	0.0261492	0.0300622	0.0319197	0.017069	0.0284734	0.0195373	0.01443	0.0153728	0.0303441	0.0225776
	0.0205793	0.00619291	0.0224253	0.00790376	0.0305781	0.0249401	0.027913	0.028785	0.0208995	0.0183874	0.0133333	0.0059086	0.0165459	0.0251612	0.0227918	0.0191316	0.0269228	0.0284998	0.0169637	0.0237278	0.0385406	0.0214466	0.0118477	0.015946	0.0191112
	0.0201062	0.0426331	0.0154527	0.0231218	0.0235735	0.0218406	0.00969825	0.0173826	0.014814	0.0153529	0.0176164	0.0220878	0.0359895	0.0183129	0.0193741	0.0173478	0.0260486	0.0185508	0.0117185	0.0307179	0.015266	0.00454545	0.0137175	0.024314	0.0230728
WD2101	0.0193069	0.00547559	0.0116461	0.0112661	0.017779	0.0168402	0.0226972	0.0387322	0.0391338	0.0206632	0.019013	0.0161198	0.0300472	0.0260959	0.0116202	0.0157209	0.0190944	0.0274427	0.0098765	0.024305	0.0120032	0.015404	0.0106981	0.0215891	0.0201016
Myxococcales	0.0190121	0.0157573	0.0287383	0.0172485	0.0228288	0.0353748	0.0279945	0.039091	0.0280289	0.0404956	0.00787709	0.0146922	0.00917585	0.00805006	0.00858699	0.00721356	0.00908025	0.0263856	0.0199284	0.0203771	0.0180937	0.00869408	0.0144379	0.0166393	0.0114997
Acidimicrobiales	0.0181181	0.00793841	0.0183737	0.00997795	0.0137066	0.0114886	0.00729406	0.0122197	0.0128817	0.0194711	0.017095	0.022187	0.015685	0.0255618	0.0251415	0.0290111	0.0183791	0.0210173	0.0223142	0.0223651	0.0140597	0.011526	0.0209365	0.0284899	0.0277131
Burkholderiales	0.0151007	0.0153508	0.017488	0.026244	0.0154752	0.0176048	0.0111652	0.0189973	0.0223876	0.0206271	0.0183426	0.00969565	0.0109606	0.00635229	0.0136922	0.0110556	0.0110274	0.0144468	0.0105256	0.00665341	0.0103026	0.00766595	0.0404322	0.0158008	0.0101242
CCU21	0.014686	0.0043996	0.0175068	0.010895	0.0181281	0.0150839	0.0205375	0.00867138	0.00806219	0.0111625	0.0298138	0.0310697	0.0366404	0.0129907	0.0126455	0.00948741	0.0180015	0.0107988	0.0236124	0.0162888	0.0146727	0.00165945	0.00508851	0.00582052	0.00942721
JG30-KF-CM45	0.0138568	0.00145856	0.00887591	0.00122268	0.0122871	0.0133895	0.00937226	0.0171634	0.0151916	0.0131132	0.00450652	0.0035293	0.00854593	0.0099195	0.028132	0.0374596	0.0266645	0.0291838	0.00984141	0.00750313	0.00957089	0.00535714	0.0108667	0.0292154	0.0201933
	0.0136905	0.0179092	0.0184114	0.0192136	0.019152	0.0215514	0.0220859	0.0171235	0.0128373	0.0103497	0.0086406	0.012412	0.0142572	0.0129144	0.0112784	0.00909536	0.00959685	0.00739958	0.0106659	0.024818	0.0153055	0.0107323	0.00751015	0.00748122	0.00783156
[Pedosphaerales]	0.0132597	0.0517431	0.0199378	0.0320517	0.0165457	0.0223366	0.023125	0.0114422	0.0150361	0.00928401	0.00910615	0.0130862	0.00724409	0.00562741	0.00414397	0.00407723	0.00401359	0.0068814	0.00622763	0.0182768	0.0174214	0.00676407	0.00386236	0.00451453	0.00548392
Syntrophobacterales	0.0120094	0.00619291	0.0214642	0.0141918	0.0192218	0.0185553	0.0204356	0.00829263	0.0044864	0.00760422	0.022365	0.0196887	0.0140472	0.00780207	0.00805297	0.00889934	0.00925908	0.00408324	0.00977124	0.0159361	0.0200119	0.00496032	0.00777071	0.00706201	0.00806999
MND1	0.0112751	0.00466262	0.0074437	0.0197376	0.0307409	0.0242169	0.0136917	0.0170238	0.0111049	0.00955495	0.00581006	0.0071379	0.0139423	0.00392965	0.00416533	0.00572381	0.0079477	0.00630104	0.00542067	0.0200083	0.0269725	0.00515873	0.00327994	0.00512721	0.0114997
Flavobacteriales	0.0107995	0	0.000113069	6.55008e-05	6.98129e-05	0	2.03745e-05	0.000219276	0.0170794	0.000126436	1.8622e-05	0.000138793	0	3.81519e-05	0.000363131	7.84083e-05	0.000178823	0	0.000578907	3.20646e-05	0.000968954	0.238131	0.000597747	0.000112863	0.000256772
Rubrobacterales	0.0103077	0.000526039	0.00555922	0.000283837	0.00500326	0.00181833	0.00405452	0.00167447	0.00284287	0.0044072	0.00296089	0.00541291	0.0063832	0.0163672	0.0195237	0.0428305	0.0167498	0.0144053	0.00885903	0.00296598	0.00344078	0.000829726	0.0135336	0.0402115	0.026741
Deinococcales	0.00919566	0	0	0	0.000651587	0.00150839	0.000244494	0.0161068	0.0448195	0.0106387	0.000670391	9.91375e-05	0	0	0.000234967	0.000137215	1.98693e-05	8.29084e-05	1.75426e-05	0.00118639	0.00522049	0.130429	0.00761744	0.000919029	9.17044e-05
C114	0.00916206	0.000430395	0.00812211	0.000720508	0.0170343	0.0132862	0.0126933	0.00907007	0.0104164	0.00677335	0.00348231	0.008506	0.0101207	0.00909923	0.00467799	0.003744	0.00462954	0.00673631	0.00285945	0.0380447	0.0336959	0.00400433	0.0043375	0.00190255	0.00550227
Sediment-1	0.00903333	0.0339056	0.0145482	0.028078	0.0133808	0.010848	0.0192946	0.00602013	0.00204331	0.00399176	0.0103538	0.017012	0.00904987	0.00799283	0.00303322	0.00245026	0.00695424	0.0019898	0.00482422	0.00500208	0.00472612	0.00279582	0.00246762	0.00170907	0.00432845
Phycisphaerales	0.0088111	0.00102817	0.00591727	0.00248903	0.0101927	0.00969088	0.0214136	0.014532	0.0159245	0.0071346	0.0143948	0.0138594	0.0129134	0.00776392	0.00173021	0.00182299	0.00572235	0.00273598	0.00394709	0.0110783	0.0181926	0.0197872	0.00249828	0.00158008	0.00511711
[Roseiflexales]	0.00822303	0.00282148	0.00173372	0.0105238	0.0117053	0.00343004	0.00381003	0.00831257	0.0173015	0.0103497	0.000931099	0.000931893	0.00289764	0.00805006	0.00991135	0.00923258	0.0440502	0.0137835	0.00298225	0.00493795	0.00288709	0.000378788	0.00364779	0.00733611	0.0154063
Sphingomonadales	0.00786115	0.00389747	0.014567	0.00510906	0.010565	0.0104554	0.00570486	0.0106648	0.00928373	0.0130229	0.0176909	0.00630515	0.00659318	0.00280417	0.005212	0.00423405	0.00496732	0.00719231	0.0124728	0.00623657	0.00812735	0.00265152	0.00951797	0.0069169	0.00447518
N1423WL	0.00709544	0.00755583	0.00461698	0.00829676	0.00363027	0.00351269	0.0029543	0.00584073	0.00586341	0.00339571	0.00819367	0.0153068	0.040231	0.00660028	0.00472071	0.00317554	0.0110076	0.00613522	0.00636797	0.00272549	0.00409334	0.00185786	0.00369377	0.00409532	0.00641931
	0.00670282	0.00772321	0.0116084	0.00775092	0.00753979	0.00783123	0.00505287	0.00755507	0.00910605	0.00628567	0.0143203	0.0074948	0.00833596	0.00360536	0.00299049	0.00407723	0.00520575	0.00800066	0.00568381	0.00878571	0.00858216	0.00344517	0.00323396	0.00243462	0.0042184
DS-18	0.00639746	0.00449524	0.00529539	0.00235803	0.00840082	0.00487644	0.00438051	0.00582079	0.00433093	0.00906726	0.00640596	0.00509567	0.00344357	0.00648583	0.0129018	0.00691953	0.00784836	0.00692285	0.0145955	0.00602815	0.0067629	0.00156926	0.00721894	0.00673954	0.00557563
Sva0725	0.0061624	0.00143465	0.00595496	0.00220519	0.00542214	0.00570295	0.00570486	0.00512309	0.00288728	0.00657467	0.00478585	0.00452067	0.00224672	0.00360536	0.0083093	0.0290699	0.00617934	0.00493305	0.0107185	0.00905826	0.00705952	0.00243506	0.00505786	0.00430492	0.00460356
0319-7L14	0.00563581	0.00169767	0.0085367	0.00323137	0.00300195	0.00138441	0.00250606	0.00249178	0.00386452	0.00570768	0.0035568	0.00836721	0.0047664	0.0105109	0.00790345	0.00880133	0.00844444	0.00885047	0.00552593	0.00532273	0.00183904	0.00176768	0.00934938	0.00730386	0.0105277
Gemmatimonadales	0.00562656	0.00911004	0.00195986	0.0115718	0.0037699	0.00801719	0.00556223	0.00944882	0.00721821	0.00540062	0.00219739	0.00116982	0.000230971	0.00135439	0.00480615	0.00572381	0.00286117	0.00947229	0.00347344	0.00394395	0.00464702	0.0104978	0.00534907	0.0141885	0.00306293
[Saprospirales]	0.00548044	0.00126728	0.00322246	0.00510906	0.00393279	0.00281015	0.00328029	0.00617961	0.0040422	0.00592443	0.00435754	0.00452067	0.0024357	0.0105109	0.00655773	0.0056846	0.00395398	0.00623886	0.00854326	0.00763138	0.00440973	0.00512266	0.00819986	0.00635258	0.011243
Planctomycetales	0.00532318	0.00339534	0.00212946	0.00251086	0.00390952	0.00793454	0.00770155	0.0159075	0.0119711	0.00370277	0.00270019	0.00218103	0.00117585	0.00219374	0.00173021	0.00129374	0.00151006	0.00205198	0.00215774	0.0161766	0.0122405	0.0189574	0.00122615	0.00140273	0.00159566
	0.00520417	0.000143465	0.00431546	0.000240169	0.00646933	0.00611621	0.00835354	0.00869132	0.0150583	0.00886858	0.00232775	0.00166551	0.00270866	0.00116363	0.000790345	0.000725277	0.00147033	0.00196908	0.00271911	0.00644499	0.0127744	0.0233766	0.00663652	0.000661056	0.0012105
	0.00458894	0.00471044	0.00668991	0.000327504	0.00137299	0.00014464	0.000855728	0.00338882	0.00544142	0.00614117	0.000782123	0.00378705	0.00308661	0.011541	0.0100609	0.00533177	0.010789	0.00999047	0.00392955	0.00782377	0.00340123	0.000919913	0.0018852	0.00204766	0.00568567
KD8-87	0.0044665	0.000621682	0.00322246	0.00146285	0.00283906	0.00772791	0.00366741	0.00719625	0.013437	0.00556318	0.00238361	0.00362843	0.00335958	0.00106825	0.002606	0.00245026	0.0033579	0.00408324	0.00449091	0.00378363	0.0109947	0.012013	0.00196184	0.00377285	0.00150395
	0.00443185	0.000358663	0.0027325	0.000938844	0.00516615	0.00475246	0.00114097	0.00777434	0.00928373	0.00832671	0.00378026	0.00565084	0.0072021	0.00579909	0.00395172	0.00417524	0.00302013	0.00375161	0.00331556	0.00840094	0.00348032	0.00254329	0.00335658	0.00295057	0.00451186
Opitutales	0.00428393	0.0108794	0.00348629	0.00327504	0.00463092	0.00936028	0.00566411	0.00631915	0.00759578	0.00545481	0.00288641	0.00239913	0.00136483	0.00114456	0.00222151	0.00321474	0.00168889	0.0044356	0.00271911	0.00774361	0.00527981	0.00340909	0.00352517	0.00167682	0.00243934
Ellin6067	0.00396859	0.00757974	0.0068972	0.0143447	0.00493345	0.0041739	0.00264868	0.00613974	0.00213215	0.00422657	0.00763501	0.00467929	0.0024147	0.00141162	0.00187974	0.00105851	0.00331817	0.00201053	0.00363132	0.00227659	0.00395491	0.000739538	0.00327994	0.00219277	0.00168736
[Entotheonellales]	0.0039555	0.000789058	0.00442853	0.00159385	0.00339756	0.00229358	0.00472688	0.00191368	0.0015769	0.00260097	0.00337058	0.0074948	0.00566929	0.0049979	0.00798889	0.00917377	0.00453019	0.00453924	0.00335064	0.00269343	0.00259047	0.000739538	0.00343321	0.00494986	0.00608917
Thiotrichales	0.00389563	0.00083688	0.00518232	0.00176852	0.00523597	0.0122944	0.0068662	0.004545	0.0154581	0.00446138	0.00260708	0.00172499	0.0007979	0.00019076	0.000128164	9.80104e-05	0.000913986	0.000227998	0.00156129	0.00412031	0.00571485	0.0162698	0.00180857	0.000370836	0.000311795
Clostridiales	0.00377205	0.000215198	0.00501272	0.000152835	0.000139626	0.000495909	0.000122247	0.00245191	0.000755136	0.00903114	0.00335196	0.0101319	8.39895e-05	0.000476899	0.000448574	0.000156817	0.000397385	0.000290179	0.0198758	0.00288582	0.000731659	0.000721501	0.0290444	0.0024185	0.00113713
envOPS12	0.00376635	0.00155421	0.00320362	0.00637541	0.00916876	0.00268617	0.00454351	0.00811323	0.00475292	0.0116502	0.00255121	0.00269654	0.00228871	0.00179314	0.000897148	0.00113692	0.000993463	0.00109854	0.00173672	0.007439	0.00565553	0.00263348	0.000842976	0.00175744	0.00482365
Caulobacterales	0.00368626	0.00734063	0.00359936	0.00340604	0.00246672	0.003616	0.00162996	0.00458487	0.00330927	0.00339571	0.00575419	0.00233965	0.00174278	0.00255618	0.00348179	0.00482211	0.00216575	0.00584504	0.00677145	0.00202007	0.0045877	0.000703463	0.00678979	0.00304731	0.00249436
Rhodobacterales	0.00357101	0.00054995	0.00258174	0.00135368	0.0030485	0.00605422	0.00397302	0.00747533	0.0137035	0.00556318	0.00212291	0.00174482	0.000629921	0.000953798	0.000683542	0.00156817	0.00119216	0.0014509	0.00340327	0.00304614	0.00648606	0.00905483	0.00309602	0.00514334	0.00082534
Bacillales	0.00351936	0.000215198	0.00122491	0.000218336	0.00314158	0.00140507	0.00167071	0.00257151	0.00490838	0.00312477	0.000689013	0.00130862	0.00119685	0.000953798	0.00198654	0.00113692	0.000894117	0.00103636	0.00166655	0.00365537	0.00308483	0.00508658	0.0332286	0.00886782	0.00119216
Verrucomicrobiales	0.00340595	0.000741237	0.00228022	0.00262003	0.00300195	0.00518638	0.00741631	0.00783415	0.00215436	0.0192544	0.00413408	0.00142758	0.000755906	0.000400595	0.00134572	0.00150936	0.000894117	0.000808357	0.00163146	0.00880174	0.00324303	0.00191198	0.00225305	0.000999645	0.00113713
Solibacterales	0.00335528	0.0128401	0.00407048	0.00768542	0.00421205	0.00500041	0.00348404	0.0029702	0.00191005	0.00279965	0.00364991	0.00222068	0.00220472	0.000782114	0.00224287	0.00323434	0.00176836	0.00153381	0.00219283	0.00248501	0.00514139	0.00108225	0.00200782	0.00319242	0.00181575
SC-I-84	0.00320221	0.00951652	0.00574767	0.00971595	0.00481709	0.00588892	0.00299505	0.00326921	0.00151027	0.00160754	0.00795158	0.0019431	0.00331759	0.00101103	0.00147389	0.00168578	0.00242405	0.000994901	0.00135078	0.00147497	0.00286731	0.000505051	0.00219174	0.00101577	0.00157732
Pseudomonadales	0.00317681	0.000741237	0.00220484	0.00467239	0.00314158	0.00320274	0.00431939	0.00761487	0.00102165	0.0184777	0.00536313	0.00178448	0.000440945	0.000343367	0.00032041	0.000490052	0.0002583	0.000103636	0.00178935	0.00261327	0.000850307	0.000613276	0.0121082	0.00033859	0.00342975
	0.00311874	0.00193678	0.00220484	0.00113535	0.00372335	0.00208695	0.00323954	0.00352836	0.00159911	0.00475038	0.00459963	0.00471895	0.00453543	0.00520774	0.00303322	0.00348917	0.00266248	0.00242507	0.00406989	0.00508225	0.00371762	0.000721501	0.00173193	0.0016607	0.00298956
Chromatiales	0.00288156	4.78217e-05	0.000678413	2.18336e-05	0.000628316	0.000123977	0.000224119	0.000857171	0.0044864	0.0023481	0.00104283	0.00779221	0.00298163	0.0163863	0.00566058	0.00609625	0.00365594	0.00143017	0.00615746	0.000641293	0.000593237	0.0025974	0.00101157	0.000741672	0.00295288
Ellin5290	0.00284723	0.019846	0.00305286	0.00879893	0.00353719	0.00425655	0.00307655	0.00257151	0.00235425	0.0013908	0.000744879	0.00071379	0.000335958	0.000648583	0.00121756	0.000646869	0.000675555	0.00163744	0.000842046	0.00283772	0.00391536	0.000721501	0.00326462	0.000935152	0.000311795
Bacteroidales	0.0027624	0.000167376	0.00243098	8.73343e-05	4.65419e-05	0.00043392	8.14979e-05	0.000578092	0.00191005	0.0137273	0.0010987	0.00626549	2.09974e-05	0.000667659	0.00032041	0.000313633	0.00027817	6.21813e-05	0.00728019	0.00506621	0.000336168	0.00376984	0.0187754	0.00151559	0.00106377
agg27	0.00258076	0.00114772	0.0060115	0.00410471	0.00276925	0.00493842	0.00863878	0.00342869	0.00255414	0.00167979	0.00486034	0.00440171	0.00224672	0.00240357	0.000213607	0.000254827	0.00105307	0.000290179	0.00142095	0.00368743	0.00288709	0.00119048	0.00082765	0.000322466	0.000605249
	0.00247578	0.000932524	0.00324131	0.00194319	0.00495672	0.00225225	0.0027913	0.00241204	0.00173237	0.00288996	0.00143389	0.00107069	0.00249869	0.00179314	0.00279825	0.0028423	0.00383477	0.00310907	0.0025086	0.00331869	0.00340123	0.000739538	0.00186988	0.00196704	0.00308127
Cytophagales	0.00239059	0.000454306	0.000584189	0.000742342	0.00386298	0.00456649	0.0020782	0.00159474	0.00262077	0.00509356	0.00175047	0.00118965	0.00128084	0.0020602	0.00192246	0.00221503	0.00027817	0.00157526	0.00257877	0.00352711	0.00790983	0.00380592	0.00183922	0.00125762	0.00258606
	0.00237558	0.000191287	0.00177141	0.00113535	0.00165224	0.000185966	0.00018337	0.00143526	0.000999445	0.00500325	0.003054	0.00130862	0.00419948	0.00507421	0.00410125	0.00421445	0.00202666	0.00522323	0.00249105	0.00250104	0.000237295	0.00021645	0.00104223	0.00133823	0.00742806
Chloroflexales	0.00222062	0.000119554	0.000414586	0.00061134	0.000907568	0.00130176	0.00179295	0.0053025	0.00222099	0.00335958	7.44879e-05	0.000356895	0.000230971	0.00307123	0.00660045	0.00501813	0.00276183	0.00445633	0.000824504	0.00118639	0.00160174	0.000414863	0.0025136	0.00446616	0.00368652
MVS-107	0.00220731	0.00217589	0.00303401	0.00382088	0.00274597	0.00340937	0.00460463	0.00187382	0.00302054	0.000903114	0.000353818	0.0025974	0.00275066	0.00495975	0.000918509	0.000607664	0.00127163	0.00159599	0.00108764	0.00591593	0.003421	0.000649351	0.000214576	1.61233e-05	0.00102709
	0.00218061	0	0.00186564	4.36672e-05	0.00244345	0.00208695	0.00560298	0.00430579	0.0024653	0.00265515	0.000577281	0.00071379	0.00115486	0.00511236	0.00096123	0.000960502	0.000834509	0.00105708	0.000719248	0.00699009	0.00701997	0.00358947	0.000705035	4.83699e-05	0.00042184
NB1-j	0.00216683	0.000167376	0.00391972	0.00622257	0.0043284	0.00312009	0.00513437	0.00167447	0.000955025	0.00126436	0.00646182	0.00335085	0.00386352	0.000782114	0.000128164	0.000196021	0.000576209	0.000103636	0.000192969	0.0031263	0.00338145	0.000992063	0.0014867	8.06166e-05	0.000495204
	0.00209945	0.000119554	0.00197871	0.000109168	0.00390952	0.00367799	0.00201707	0.0052427	0.00306496	0.00677335	0.000502793	0.000674135	0.000524934	0.00089657	0.00123892	0.00219543	0.00117229	0.00252871	0.00150867	0.00120242	0.00355942	0.00376984	0.00199249	0.001177	0.000550227
	0.00206231	0.00028693	0.00097993	0.00665924	0.00472401	0.00481445	0.00682545	0.0036679	0.00184342	0.00142692	0.000167598	0.000436205	0.000734908	0.000381519	0.000277689	0.000548858	0.0012915	0.000435269	0.00033331	0.00224452	0.00731659	0.00366162	6.13074e-05	6.44932e-05	0.000311795
AKYG1722	0.00196217	0.000430395	0.000452276	8.73343e-05	0.00230383	0.00338871	0.00197632	0.00506329	0.00819545	0.00317896	0.000986965	0.000138793	0.000272966	0.000133532	0.00064082	0.00047045	0.000516601	0.000310907	0.000526279	0.00197198	0.0035792	0.00916306	0.00223772	0.000515946	0.000550227
d113	0.00191806	9.56434e-05	0.00209177	0.00181219	0.00146607	0.00192165	0.00252644	0.00281072	0.00230983	0.00146304	0.00141527	0.00267671	0.00298163	0.006028	0.00160205	0.000823287	0.00250353	0.00325416	0.00117536	0.00311027	0.000949179	0.00104618	0.00024523	0.000257973	0.00146727
Acidobacteriales	0.00188405	0.0266128	0.000414586	0.0060479	0.000279252	0.000247954	8.14979e-05	7.97369e-05	0	0.000343183	0.000931099	0.000574998	0.00119685	0.000534127	0.000299049	0.000274429	0.000774901	4.14542e-05	0.000631535	9.61939e-05	0.000375717	9.01876e-05	0.00501188	0.000112863	0.000165068
	0.00182755	2.39109e-05	0.000527655	2.18336e-05	0.00223401	0.0014464	0.00122247	0.00185388	0.000732926	0.00142692	0.000614525	0.000376723	0.00048294	0.000877494	0.0036954	0.00401843	0.00363607	0.00236289	0.00229808	0.000448905	0.00201701	0.000126263	0.00539505	0.00288607	0.00513545
AKYG885	0.00172012	0.000789058	0.00244983	0.000895177	0.00158243	0.000950492	0.000876103	0.00119605	0.000710716	0.00229391	0.000577281	0.00071379	0.000902887	0.00167868	0.00401581	0.00403803	0.00152993	0.00283961	0.00138587	0.00110623	0.00104805	0.000468975	0.00176259	0.00341814	0.00405334
	0.00160266	0.0013151	0.00388203	0.00338421	0.00109374	0.000413257	0.00152809	0.000777434	0.000444198	0.00115599	0.00182495	0.00202241	0.0015748	0.00438747	0.00230695	0.00139175	0.00248366	0.000538905	0.00173672	0.0016353	0.000949179	0.000396825	0.00116484	0.000386959	0.00166902
Herpetosiphonales	0.00139501	2.39109e-05	0.000489965	2.18336e-05	0.00246672	0.00086784	0.000753856	0.00171434	0.00188784	0.00363052	0.000111732	0.000337068	0.000335958	0.000934722	0.002606	0.00170538	0.00178823	0.00331634	0.000613992	0.000625261	0.00069211	9.01876e-05	0.0012568	0.00478862	0.002421
[Rhodothermales]	0.00138348	0	0	0	0.000418877	0.000702537	0.000448239	0.00163461	0.00111049	0.00135467	0	3.9655e-05	0	3.81519e-05	0.0011962	0.00105851	0.00027817	0.00186544	0.000456108	0.00068939	0.00112715	0.0164322	0.00203847	0.00130599	0.00100875
Enterobacteriales	0.00134676	2.39109e-05	0.00231791	0.000174669	0.000442148	0.000123977	6.11234e-05	0.000299013	0.000222099	0.000144498	0.00111732	0.00467929	2.09974e-05	7.63038e-05	0.000128164	0.000117612	0.000158954	6.21813e-05	0.00661357	9.61939e-05	0.000296619	0.000270563	0.0137329	0.000628809	0.000513545
B07	0.00132872	0.00229544	0.00101762	0.00146285	0.00153588	0.000888503	0.00116135	0.000398684	0.000377568	0.00133661	0.000949721	0.00039655	0.000503937	0.00211743	0.00258464	0.00317554	0.00131137	0.00209344	0.00168409	0.000881778	0.000810757	0.000108225	0.00110353	0.00154784	0.00214588
	0.00132483	9.56434e-05	0.000640724	0.000786009	0.00172205	0.00190098	0.00158921	0.00330908	0.00530816	0.00126436	0.000465549	0.000693963	0.000440945	0.0014307	0.000662181	0.000294031	0.000635816	0.00136799	0.000368395	0.00320646	0.00185881	0.00257937	0.000475132	0.00024185	0.000458522
	0.00131616	0.000669504	0.00352398	0.0025982	0.00132645	0.00185966	0.00234307	0.00306987	0.00111049	0.00119211	0.00266294	0.00202241	0.0015958	0.000763038	6.4082e-05	5.88062e-05	0.000556339	4.14542e-05	0.000877131	0.00141084	0.00201701	0.0002886	0.000567093	0.000822289	0.000146727
Legionellales	0.00130085	0.00384965	0.00137567	0.00144102	0.00172205	0.00301678	0.00460463	0.00287053	0.000999445	0.000343183	0.00204842	0.000773273	0.00039895	3.81519e-05	8.54427e-05	3.92042e-05	0.000417254	0.000103636	0.00187706	0.00126655	0.00286731	0.000108225	0.000888957	4.83699e-05	3.66818e-05
CL500-15	0.00127213	0.000454306	0.00256289	0.00137552	0.00214093	0.00423589	0.00270981	0.00167447	0.00219878	0.00148111	0.00165736	0.00132844	0.000944882	0.000305215	0.000128164	0.000235225	0.000417254	0.000269452	0.000684163	0.00202007	0.00150287	0.000396825	0.00108821	0.000370836	0.000348477
	0.00122023	0	5.65344e-05	0	0.00211766	0.00264485	0.00195595	0.00526263	0.00604109	0.00106567	0	0	0	0.000114456	0.000299049	0.000392042	7.9477e-05	0.000186544	8.77131e-05	0.000849713	0.00539846	0.00153319	0.000766342	0.000177356	0.000256772
Oscillatoriales	0.00119216	0	0	0	0.000162897	0	0.000366741	0.00201336	0.000644087	0.00140886	0	0	0	0.000400595	0.000149525	0.00403803	0.000516601	0.00064254	8.77131e-05	0.00578767	0.00383627	0.000198413	0.00332593	0.00354713	0.00148561
Lactobacillales	0.00114259	9.56434e-05	0.00175257	0.000349337	0.000209439	0.000185966	8.14979e-05	0.000877106	0.000577457	0.00263709	0.00175047	0.00212154	0.000314961	0.000629507	0.000448574	0.000372439	0.000456993	0.000435269	0.00271911	0.000625261	0.000336168	0.000396825	0.00804659	0.001177	0.00082534
	0.00113053	0.00184114	0.00301517	0.00257636	0.00202457	0.00250021	0.00236344	0.000478421	0.000155469	0.000650242	0.00195531	0.00200258	0.000839895	0.000400595	0.000234967	0.000352837	0.000337777	0.000290179	0.00161392	0.00113829	0.00172039	0.000198413	6.13074e-05	0.000161233	0.000220091
	0.00111322	0.000143465	0.000320362	6.55008e-05	0.000372335	0.000475246	0.000346366	0.00149507	0.0132149	0.00265515	0.00027933	0.00039655	8.39895e-05	0.000324291	0.000213607	0.000333235	0.0002583	0.000103636	0.000385938	0.000721454	0.000533913	0.00223665	0.0014867	0.000161233	0.000110045
No blast hit;Other;Other;Other	0.00106815	0	0.00107415	6.55008e-05	6.98129e-05	4.13257e-05	6.11234e-05	0.000119605	6.66297e-05	0.000614117	0.00122905	0.0019431	0	0.000438747	0.000106803	3.92042e-05	0.000119216	4.14542e-05	0.00275419	0.000705422	9.88728e-05	0.000108225	0.0142999	0.000483699	0.00115548
	0.00102897	0.00478217	0.000998775	0.00320954	0.000395606	0.000557897	0.000325992	0.00183395	0.000999445	0.00312477	0.00150838	0.00116982	0.0007979	0.000267063	0.000213607	0.000431246	0.00027817	0.000414542	0.000350853	0.00101004	0.000355942	0.000883838	0.000367844	0.000161233	0.000256772
32-20	0.00102457	0.00411267	0.000640724	0.00323137	0.000442148	0.00043392	0.000346366	0.00111632	0.000310938	0.000722491	0.000931099	0.0013681	0.00100787	0.00144977	0.00111076	0.000803685	0.000755032	0	0.000298225	0.00048097	0.000197746	0.0001443	0.00226837	0.00109639	0.00132054
Micrococcales	0.000988179	4.78217e-05	0.00199755	0.000262003	0.00132645	0.000268617	0.000366741	9.96711e-05	0.000111049	0.000379308	0.00115456	0.00271637	0.00184777	0.00350998	0.000234967	0.00137215	0.000476862	0.000248725	0.00066662	0.000657325	0.000237295	0.0001443	0.00280481	0.000951275	0.00183409
Streptophyta	0.000867372	0.000382574	0.00120607	0.000196502	2.3271e-05	0	2.03745e-05	0.000498355	0.000866185	0.0012463	0.000111732	0.000515515	8.39895e-05	9.53798e-05	0.000384492	0.00105851	0.000377516	0.00107781	0.00101747	0.00344695	0.000435041	0.000270563	0.00689708	0	0.000605249
	0.000865137	0.000143465	0.000188448	0.00100434	0.000162897	0.000247954	0.000203745	0.00051829	0.000555247	0.000451557	0.00100559	0.00134827	0.000692913	0.00284232	0.0019011	0.00162697	0.00081464	0.00364797	0.000438566	0.000224452	0.000316393	0.000234488	0.000413825	0.000661056	0.00111879
	0.000846308	0.00164985	0.00047112	0.00174669	0.000628316	0.000351269	0.000713107	0.000458487	0.000466408	0.000830865	0.000446927	0.00071379	0.000713911	0.00122086	0.00170885	0.00137215	0.00125176	0.00138872	0.00033331	0.00110623	0.000672335	0.000180375	0.000321864	0.000628809	0.000935385
43428	0.000806605	0.000358663	0.000791482	0.00283837	0.00100065	0.000247954	0.000427864	0.000338882	0.000266519	0.00102955	0.00104283	0.00140775	0.000440945	0.000267063	0.000427213	0.000392042	0.000516601	8.29084e-05	0.00368395	0.000400808	0.0013249	7.21501e-05	0.00082765	0.000548193	0.00062359
	0.0008023	7.17326e-05	0.0016395	0.000196502	0.00130317	0.00121911	0.00126322	0.00191368	0.00126596	0.00184235	0.000391061	0.000535343	0.000377953	0.00019076	0.000170885	0.000254827	0.000178823	0.000310907	0.000877131	0.00173149	0.00205656	0.000847763	0.000214576	0.00014511	0.000256772
Ellin329	0.000793417	0.00133901	0.00205408	0.00216152	0.000628316	0.000599223	0.00040749	0.000578092	0.000310938	0.000957301	0.00329609	0.00120948	0.000986877	3.81519e-05	0.000149525	0.000137215	0.000337777	0.000186544	0.000719248	0.000529067	0.000494364	7.21501e-05	0.00124147	0.000112863	0.000495204
	0.000768594	0	0.000113069	0	0.000186168	0.00057856	0.000509362	0.000438553	0.00151027	0.000216747	1.8622e-05	0.00023793	0.000671916	0.00467361	0.000854427	0.000862491	0.00105307	0.00093272	3.50853e-05	0.000561131	0.000533913	0.00425685	0	0	0.00020175
	0.000728825	0.000239109	0.000113069	0.000196502	0.000605045	0.000929829	0.000753856	0.00153493	0.00142143	0.00131855	3.72439e-05	9.91375e-05	0.000167979	0.00019076	0.000555378	0.000705675	0.000337777	0.000476723	0.000368395	0.000545099	0.00122602	0.0047619	0.000383171	0.000322466	0.00020175
	0.000714339	0.000789058	0.000659568	0.000458505	0.000907568	0.00148773	0.00228194	0.000916974	0.000377568	0.000740553	0.000670391	0.000614653	0.000314961	0.00019076	0.000427213	0.000254827	0.000377516	0.00014509	0.000491194	0.00107417	0.00296619	0.000108225	0.000137942	0.000403083	0.000348477
DS-100	0.000624593	0.00143465	0.000489965	0.00139735	0.000442148	0.00121911	0.000937226	0.000857171	0.000488617	0.000812803	0.000670391	0.000416378	0.000230971	0.00019076	0.000363131	0.000372439	0.000635816	0.000290179	0.000473651	0.000977972	0.0010876	0.000126263	0.000321864	0.000386959	0.000366818
PK29	0.000611433	2.39109e-05	0.00171488	0.000742342	0.000511961	0.00057856	0.00059086	0.000159474	0.000266519	0.000451557	0.00102421	0.00103103	0.000692913	0.000171684	0.000491296	0.000646869	0.000556339	0.000331634	0.000491194	0.000160323	0.000494364	5.41126e-05	0.000398498	0.00233788	0.000751976
Caldilineales	0.000587354	0	0.000263827	6.55008e-05	0.000581774	0.0007232	0.000835354	0.00191368	0.000977235	0.00135467	7.44879e-05	9.91375e-05	6.29921e-05	0.000152608	0.000405853	0.000607664	0.0002583	0.000290179	0.000210512	0.000801616	0.00174016	0.000270563	0.00121082	0.000902905	0.000293454
IS-44	0.000570057	0.000334752	0.000376896	0.00235803	0.000395606	0.000888503	0.000101872	0.000578092	0.000533037	0.000812803	0.00148976	0.00212154	0.00123885	1.9076e-05	2.13607e-05	5.88062e-05	0.000139085	4.14542e-05	0.000245597	0.000977972	0.000138422	0.000126263	0.00058242	6.44932e-05	3.66818e-05
	0.000562643	0.000908613	0.00154527	0.00198686	0.000767942	0.000619886	0.00128359	0.000358816	0.000199889	0.000379308	0.000558659	0.000832755	0.000251969	0.000286139	0.000363131	0.000215623	0.00027817	0.000165817	0.000631535	0.000625261	0.000454815	0.000234488	6.13074e-05	0.00014511	0.000348477
Ardenscatenales	0.000560914	0	1.88448e-05	0	0.000349065	0.000516572	0.000468613	0.00137546	0.000843976	0.00135467	0	1.98275e-05	0	9.53798e-05	0.00147389	0.000705675	0.00107294	0.000269452	0.000298225	0.000705422	0.00112715	0.0001443	0.000306537	0.00156396	0.000751976
	0.000541589	4.78217e-05	0.00139452	0.000371171	0.000395606	0.000165303	0.000264868	0.000538224	0.000910605	0.000975363	0.000651769	0.000495688	0.000545932	0.000419671	0.000576738	0.000431246	0.000437124	0.000601086	0.000508736	0.000705422	0.000632786	0.000595238	0.000306537	0.000403083	0.00062359
	0.000497292	0	0.000113069	2.18336e-05	0.000139626	4.13257e-05	6.11234e-05	0.000418619	0.000621877	0.000559931	0.000167598	0	4.19948e-05	0.000286139	0.00113212	0.00217583	0.00053647	0.00143017	0.000421023	0.000304614	0.00021752	5.41126e-05	0.000306537	0.00183806	0.00104543
	0.000490525	0.000526039	0.000904551	0.00163752	0.000907568	0.000702537	0.000692732	0.00013954	0.000177679	0.00023481	0.00188082	0.0010112	0.000650919	0.000209836	8.54427e-05	0.000196021	0.00053647	4.14542e-05	0.000315767	6.41293e-05	0.000237295	0	0.000183922	0.000161233	0.000275113
Nitrosomonadales	0.000460156	2.39109e-05	5.65344e-05	4.36672e-05	0.000930839	0.00136375	0.000366741	0.00155487	0.0011327	0.000722491	0	0	0	0	6.4082e-05	1.96021e-05	1.98693e-05	4.14542e-05	0.000140341	0.000432873	0.00150287	0.00205628	0.000183922	0.000386959	0
B97	0.000446562	0.000143465	0.000489965	8.73343e-05	0.000395606	0.000475246	0.000468613	0.000239211	0.000244309	0.000108374	0.000819367	0.000931893	0.00113386	0.000858418	0.00032041	0.000215623	0.000397385	0.000559632	0.000526279	0.000448905	0.000593237	0.000396825	0.000199249	0.000370836	0.000293454
	0.000436631	0.000143465	0.0014699	0.0026637	0.000162897	0.000826515	0.00189483	5.98027e-05	0.000111049	0.000180623	0.000428305	0.000852583	0.000251969	0.000267063	0	1.96021e-05	3.97385e-05	0	0	0.00048097	0.000553688	5.41126e-05	0	0	1.83409e-05
	0.000435124	0	0	2.18336e-05	0.000116355	0.000165303	8.14979e-05	0.000498355	0.00566352	0.000469619	0	0	2.09974e-05	0	0	0	1.98693e-05	2.07271e-05	1.75426e-05	0.000144291	0.000593237	0.00196609	0.000643727	0	0
MVS-40	0.000433857	0.000119554	0.000904551	0.000240169	0.000349065	0.000206629	0.000346366	0.000239211	0.000266519	0.000469619	0.000931099	0.00122931	0.00102887	0.000267063	0.000427213	0.000529256	0.000397385	0.000248725	0.000491194	0.000256517	0.000177971	0.000108225	0.000383171	0.000354713	0.000440181
JG30-KF-AS9	0.000433027	0.00274975	0	0.00504356	0	0	0	0	0	0	0	0.00015862	0	1.9076e-05	0	0	0	0	0	0	0	0	0.00242164	0	0
Ellin6513	0.000424602	0.00557123	0.000244983	0.00194319	2.3271e-05	2.06629e-05	2.03745e-05	0	0	0.000162561	0.000372439	0.000178448	0.000104987	0	6.4082e-05	0	7.9477e-05	2.07271e-05	0.000122798	4.8097e-05	3.95491e-05	1.80375e-05	0.00111886	0	3.66818e-05
	0.000419428	4.78217e-05	0.000565344	0.000218336	0.000349065	0.000206629	0.000325992	0.000538224	0.000377568	0.000740553	0.000558659	0.000753445	0.000377953	0.000343367	0.000405853	0.000294031	0.000417254	0.000414542	0.000824504	0.000545099	0.000533913	0.000306638	0.000367844	0.00024185	0.000311795
	0.000413793	7.17326e-05	0.000489965	6.55008e-05	0.000279252	6.19886e-05	0.000101872	0.000358816	0.000222099	0.000596055	1.8622e-05	0.000297413	0.000167979	0.000228912	0.00100395	0.000882094	0.000496732	0.000704722	0.000315767	0.000368743	0.000237295	0.000108225	0.000352517	0.000886782	0.001614
	0.000399045	2.39109e-05	0.000942241	0.000152835	0.000605045	0.000247954	0.000631609	0.000717632	0.000266519	0.000216747	0.00145251	0.000912065	0.000461942	0.000247987	0.000213607	0.000156817	0.000337777	0.000124363	0.000263139	0.000529067	0.000316393	0.000342713	3.06537e-05	0.00014511	0.000238431
A21b	0.000377678	0.00117163	0.001093	0.00109168	9.30839e-05	0.000103314	0.000142621	0.000358816	8.88395e-05	0.000162561	0.00119181	0.000693963	0.000818898	5.72279e-05	0.000170885	0	0.000218562	2.07271e-05	0.00040348	4.8097e-05	7.90983e-05	0.000162338	0.000337191	0.000354713	0.00020175
Oceanospirillales	0.000359219	0	0	0	0	0	0	0	0	0.000252872	0	0	0	0	0	0.00819367	0	0	0	1.60323e-05	0	3.6075e-05	0.000122615	0	0
Pseudanabaenales	0.000358296	0	0	0	2.3271e-05	8.26515e-05	0.000224119	0.00103658	0.000133259	0.000830865	0	0	2.09974e-05	0.000152608	0.000106803	0.000960502	0.000178823	6.21813e-05	0	0.0021804	0.000731659	0.0004329	1.53268e-05	3.22466e-05	0.00139391
SBR1031	0.00035384	4.78217e-05	0.00133798	0.000131002	0.000558503	0.000351269	0.000325992	0.000976777	0.000177679	0.000848927	7.44879e-05	0.00015862	0.000251969	0.000171684	0.000128164	9.80104e-05	0.000119216	0.000124363	0.000175426	0.000400808	0.00047459	0.000108225	0.00119549	0.00014511	0.000110045
Erysipelotrichales	0.000328202	2.39109e-05	0.000603034	4.36672e-05	0	2.06629e-05	0	0	0.000111049	0	0.000130354	0.00170517	0	1.9076e-05	6.4082e-05	7.84083e-05	1.98693e-05	0	0.0018946	0	1.97746e-05	0.000126263	0.00260556	0.000209603	0.00020175
	0.000320225	0	0	0	2.3271e-05	0	2.03745e-05	0.000657829	0.000111049	0.000505744	0	0	0	3.81519e-05	6.4082e-05	0.00221503	0.000456993	8.29084e-05	0	0.000432873	0.000593237	1.80375e-05	0.00082765	0.000757796	0.000880362
Rickettsiales	0.000314832	0.000358663	0.000791482	0.000131002	0.000209439	0.000103314	0.000529737	0.000239211	0.000111049	0.000288996	5.58659e-05	0.000337068	0	0.000228912	0.000299049	0.000352837	0.000119216	0.000704722	0.000508736	0.00161926	5.93237e-05	1.80375e-05	0.000122615	0.000128986	0.000238431
Thermotogales	0.000314697	0	0	0	0.000442148	6.19886e-05	0.000529737	0.000538224	0.000710716	0.000433495	0	3.9655e-05	2.09974e-05	1.9076e-05	0.000768984	0.000294031	0.000695424	0.000518178	0.000175426	0.000577164	0.000810757	9.01876e-05	0	0.000257973	0.000568567
	0.000300632	4.78217e-05	0.000697258	0.000109168	0.000511961	0.00130176	0.00101872	0.000538224	0.000177679	0.000180623	0.000689013	0.000693963	8.39895e-05	0	0	0	0.000119216	2.07271e-05	7.01705e-05	0.000240485	0.000454815	9.01876e-05	0.000153268	1.61233e-05	0
	0.000297475	2.39109e-05	0.000150759	2.18336e-05	0.000255981	6.19886e-05	0.000142621	0.000159474	0.000155469	0.000288996	5.58659e-05	7.931e-05	0.000125984	0.000381519	0.000833066	0.000431246	0.000556339	0.000559632	0.00033331	0.000112226	0.000177971	5.41126e-05	0.000796996	0.000628809	0.000751976
Sphingobacteriales	0.00029178	0.000167376	3.76896e-05	6.55008e-05	0.000186168	0.000165303	6.11234e-05	0.000299013	0.000266519	0.000614117	0.000130354	3.9655e-05	4.19948e-05	1.9076e-05	0.000128164	0.000117612	1.98693e-05	2.07271e-05	0.000912217	0.000224452	0.000514139	0.00254329	0.000122615	0.000177356	0.000128386
A31	0.000283181	0.000191287	0.0005465	0.00061134	0.000209439	0.00014464	0.000224119	0.000398684	0.000266519	9.03114e-05	0.000521415	0.000297413	0.000230971	0.000171684	0.00032041	0.000196021	0.000357647	0.000103636	0.000122798	9.61939e-05	0.000158197	0.000324675	0.000567093	0.00024185	0.000403499
Alteromonadales	0.000277048	0.000143465	0.000207293	0.000240169	0.00023271	0.000640549	0.00018337	0.000478421	0.0011327	0.00182429	9.31099e-05	0.000138793	0	0	2.13607e-05	0	1.98693e-05	2.07271e-05	0.000543821	0.000192388	9.88728e-05	0.000252525	0.000168595	1.61233e-05	0
	0.000267937	4.78217e-05	0.000169603	6.55008e-05	0.000302523	0.000123977	8.14979e-05	0.00037875	0.000310938	0.000379308	0.00018622	9.91375e-05	0.000314961	0.000171684	0.000405853	0.000156817	0.000357647	0.00064254	0.000719248	0.00068939	0.000197746	0.000162338	3.06537e-05	0.000161233	0.000275113
	0.000261922	2.39109e-05	5.65344e-05	8.73343e-05	0.000255981	0.000557897	0.000101872	0.000299013	0.000755136	0.00187848	0.000316574	0.000218103	0.000125984	3.81519e-05	2.13607e-05	1.96021e-05	0	4.14542e-05	0.000596449	0.000288582	0.000316393	0.000126263	4.59805e-05	9.67399e-05	1.83409e-05
	0.00026067	4.78217e-05	0.000829172	0.000327504	0.000349065	0.000247954	0.000651983	0.000358816	0.000133259	9.03114e-05	0.000651769	0.000297413	6.29921e-05	0.000247987	0.000106803	3.92042e-05	7.9477e-05	0.000124363	0.000263139	0.000272549	0.000454815	0.000162338	4.59805e-05	0.000209603	0.00020175
mle1-8	0.000237912	2.39109e-05	0.000734948	0.000283837	0.000558503	0.000330606	0.000162996	9.96711e-05	4.44198e-05	1.80623e-05	0.000651769	0.000535343	0.000587927	0.00019076	8.54427e-05	1.96021e-05	0.000238431	0.000103636	0.000280682	6.41293e-05	0.00021752	0.000108225	4.59805e-05	4.83699e-05	0.000275113
BD7-3	0.000225094	0	3.76896e-05	0	0	0	2.03745e-05	0.000179408	0.00191005	0.000216747	0	1.98275e-05	2.09974e-05	0	0	0	0	0	0	3.20646e-05	7.90983e-05	0.002886	0	0	0
Rhodocyclales	0.000217229	0.000430395	0.000621879	0.000633174	9.30839e-05	0.000206629	0.000264868	7.97369e-05	0.000222099	0.000144498	0.000633147	0.000337068	8.39895e-05	5.72279e-05	4.27213e-05	7.84083e-05	3.97385e-05	0.000103636	0.000280682	1.60323e-05	0.000118647	0.0001443	0.000459805	4.83699e-05	7.33635e-05
DH61	0.000187949	4.78217e-05	1.88448e-05	4.36672e-05	0.000162897	0.000268617	4.0749e-05	0.000318947	0.000177679	0.000216747	1.8622e-05	1.98275e-05	0	0.000209836	0.000128164	0.000372439	0.000198693	0.000435269	0.00040348	0.000352711	0.000514139	0.000126263	3.06537e-05	0.000257973	0.000146727
258ds10	0.000186145	0	9.42241e-05	2.18336e-05	0.000418877	6.19886e-05	0.000366741	0.000199342	0.000155469	0.000487682	5.58659e-05	1.98275e-05	2.09974e-05	0.000114456	0.000512656	0.000235225	0.000198693	6.21813e-05	3.50853e-05	0.000641293	0.000118647	9.01876e-05	0.000229903	0.000161233	0.000165068
	0.0001814	0.000143465	0.000169603	2.18336e-05	0.000395606	0.000268617	0.000387115	0.000398684	0.000133259	0.000162561	3.72439e-05	0	0.000104987	0.00019076	6.4082e-05	3.92042e-05	0.000417254	0.000207271	0	0.000256517	0.000237295	3.6075e-05	0.000567093	9.67399e-05	1.83409e-05
Sphaerobacterales	0.000179348	0	0	0	4.65419e-05	8.26515e-05	4.0749e-05	0.000318947	0.000244309	0.000162561	0	0	0	5.72279e-05	0.000256328	0.000254827	9.93463e-05	8.29084e-05	7.01705e-05	3.20646e-05	0.000197746	0.000252525	0.0014867	0.000435329	0.000183409
BPC015	0.000174217	2.39109e-05	0.000433431	2.18336e-05	0.00048869	0.000351269	0.000794605	0.000159474	2.22099e-05	0.000126436	0.000428305	5.94825e-05	0.000335958	0	2.13607e-05	0	0	2.07271e-05	0	0.000304614	0.00047459	3.6075e-05	4.59805e-05	3.22466e-05	0
	0.000170014	0	0	0	0	0	0	5.98027e-05	0.00133259	0.000252872	0	0	0	0	0	0	0	0	0	0	0	0.00243506	0	0	0
	0.000168313	0	0.000376896	2.18336e-05	4.65419e-05	2.06629e-05	4.0749e-05	9.96711e-05	0.000177679	0.000126436	3.72439e-05	0.000218103	0.000209974	0.000515051	0.000299049	0.000215623	0.000377516	0.000124363	7.01705e-05	6.41293e-05	7.90983e-05	5.41126e-05	0.000306537	0.000209603	0.000348477
	0.000166675	0	7.53793e-05	0.000240169	4.65419e-05	4.13257e-05	0.000305617	0.000299013	0.000199889	0.000307059	7.44879e-05	7.931e-05	0	0.000133532	0.000170885	0.000176419	0.00027817	0.000103636	7.01705e-05	0.000320646	0.000276844	0.000162338	0.000107288	0.000403083	0.000128386
Desulfovibrionales	0.000161356	0	0.000207293	0	0	0	0	0	0	0.00133661	0	0	0	0	0	0	0	0	0.000684163	0.000432873	0	0	0.00119549	1.61233e-05	0
[Fimbriimonadales]	0.000152514	4.78217e-05	0.000244983	4.36672e-05	0.000325794	0.000123977	8.14979e-05	0.000279079	0.000177679	0.000379308	0.000223464	5.94825e-05	6.29921e-05	5.72279e-05	0.000128164	1.96021e-05	0.000178823	0.000103636	0.000192969	0.00020842	0.000454815	9.01876e-05	0	4.83699e-05	0.000128386
Euzebyales	0.00014805	0	0.000169603	0	0.000116355	4.13257e-05	8.14979e-05	5.98027e-05	0.000244309	0.000415432	9.31099e-05	3.9655e-05	0	9.53798e-05	0.000192246	0.000176419	0.000178823	0.000186544	0.000122798	0.000256517	0.000257069	0.000450938	0.000168595	9.67399e-05	0.000110045
Pla1	0.000138234	7.17326e-05	0.000301517	0.00030567	0.000116355	2.06629e-05	0.000122247	0.000239211	4.44198e-05	7.22491e-05	5.58659e-05	0.00031724	0.000167979	0.000286139	0	0	1.98693e-05	0	0.000105256	0.000112226	0.000177971	7.21501e-05	0.000674381	1.61233e-05	1.83409e-05
GMD14H09	0.000136977	0	1.88448e-05	2.18336e-05	4.65419e-05	0	0	3.98684e-05	6.66297e-05	3.61246e-05	0	1.98275e-05	0	0	0	0	0	0	0	0.000112226	3.95491e-05	0.002886	0	0	0
	0.000132113	0	0	0	2.3271e-05	4.13257e-05	2.03745e-05	0.00169441	0.000310938	0.000487682	0	0	0	0	0	0	0	0	7.01705e-05	1.60323e-05	5.93237e-05	1.80375e-05	0.000429152	0	0
	0.000131751	0	7.53793e-05	0	0.000349065	0.000371932	0.000285243	0.000239211	4.44198e-05	5.41868e-05	0.000428305	0.000198275	0.00048294	0.000152608	2.13607e-05	1.96021e-05	0.000139085	0	1.75426e-05	0.000192388	0	7.21501e-05	0	0	1.83409e-05
Bifidobacteriales	0.000131271	0	0.000734948	2.18336e-05	2.3271e-05	0	8.14979e-05	3.98684e-05	2.22099e-05	1.80623e-05	0.000130354	0.000198275	2.09974e-05	0.000133532	2.13607e-05	5.88062e-05	1.98693e-05	0	0.000701705	0	0	1.80375e-05	0.00087363	3.22466e-05	0
	0.000126451	0.00028693	7.53793e-05	0.00126635	4.65419e-05	0.000103314	0.000305617	0.000338882	2.22099e-05	3.61246e-05	0.000130354	3.9655e-05	0	0	2.13607e-05	1.96021e-05	0	0	0.000157884	1.60323e-05	0	0	0.000168595	0	0
p04	0.000126371	0	5.65344e-05	2.18336e-05	9.30839e-05	0.000123977	6.11234e-05	0.000458487	0.000377568	0.000216747	1.8622e-05	7.931e-05	0.000125984	3.81519e-05	0.000106803	7.84083e-05	5.96078e-05	0.000103636	0.000280682	0.000224452	7.90983e-05	0.000234488	1.53268e-05	3.22466e-05	0.000146727
MIZ46	0.00012459	2.39109e-05	7.53793e-05	4.36672e-05	9.30839e-05	6.19886e-05	0.000101872	0.000199342	6.66297e-05	0.000252872	3.72439e-05	0	0	0.00019076	0.000256328	0.000294031	3.97385e-05	0.00014509	0.000122798	0.000176356	3.95491e-05	9.01876e-05	0.000214576	0.000354713	0.000110045
Thermogemmatisporales	0.000123386	0.00107599	0	0.000524006	0	0	0	0	0	0	0	0	2.09974e-05	0	2.13607e-05	0	0	0	0	0	0	0	0.00130278	1.61233e-05	0
	0.000121209	0	0	0	0	0	0	0	0.000133259	5.41868e-05	0	0	0	0	0	0	0	0	0	0	5.93237e-05	0.00241703	0.00024523	0	0
S-BQ2-57	0.000118494	4.78217e-05	0.000358051	0	4.65419e-05	0	2.03745e-05	0	4.44198e-05	0.000126436	0.000148976	0.000376723	0.000188976	0.000228912	2.13607e-05	7.84083e-05	0.000198693	0.00014509	0.000368395	6.41293e-05	1.97746e-05	3.6075e-05	3.06537e-05	0.000128986	0.000165068
	0.000116965	2.39109e-05	0.000282672	8.73343e-05	0	0.000103314	2.03745e-05	0.000159474	0.000155469	1.80623e-05	0.000409683	0.000218103	0.000230971	1.9076e-05	4.27213e-05	7.84083e-05	7.9477e-05	2.07271e-05	0.00040348	0.000176356	0.000177971	0	3.06537e-05	3.22466e-05	3.66818e-05
Campylobacterales	0.000113972	0	0.000263827	0	0	0	0	0	0	0.000487682	5.58659e-05	0.00047586	0	0	0	0	0	0	0.000543821	9.61939e-05	0	0	0.000720362	0	9.17044e-05
Ktedonobacterales	0.000110989	0	0	0	0	0	0	0	0	0	0	0	0.000104987	0.00186944	2.13607e-05	9.80104e-05	7.9477e-05	0	0	0	0	0	0.000490459	0	0
B110	0.000105471	0	0	0	0	0	0	1.99342e-05	2.22099e-05	1.80623e-05	0	0	0	0.000362443	0.000512656	0.000627266	0.0002583	0.000124363	5.26279e-05	0	0	0	0.000260556	1.61233e-05	0.000256772
Neisseriales	9.53273e-05	0.000454306	7.53793e-05	0	0	0	0	0	0	0.000108374	9.31099e-05	0	0	0	0	0.000960502	1.98693e-05	0	0.000298225	3.20646e-05	0	0	0.000229903	1.61233e-05	0
Methylophilales	9.44701e-05	7.17326e-05	5.65344e-05	8.73343e-05	0.000186168	0.000206629	2.03745e-05	0.000438553	0.000155469	0.000270934	0.000111732	3.9655e-05	0.000125984	1.9076e-05	0	0	1.98693e-05	0	8.77131e-05	8.01616e-05	3.95491e-05	0.000234488	1.53268e-05	0	0
	9.21891e-05	0	7.53793e-05	0	2.3271e-05	0	6.11234e-05	0.00013954	0.000310938	0.000379308	0.000111732	9.91375e-05	0	0.000114456	8.54427e-05	0.000117612	0.000178823	0.000186544	8.77131e-05	0.000128259	7.90983e-05	1.80375e-05	0	1.61233e-05	0
	9.19878e-05	0	0.000226138	4.36672e-05	0.000139626	0.000185966	0.000305617	0.000299013	0	5.41868e-05	0.000223464	1.98275e-05	0	1.9076e-05	4.27213e-05	1.96021e-05	5.96078e-05	4.14542e-05	0.000315767	9.61939e-05	7.90983e-05	0	0	0	3.66818e-05
	8.99002e-05	0	7.53793e-05	0	2.3271e-05	4.13257e-05	4.0749e-05	0.000119605	0.000266519	0.000307059	0.000111732	9.91375e-05	2.09974e-05	7.63038e-05	2.13607e-05	1.96021e-05	0.000158954	0	0	0.000128259	7.90983e-05	0.000487013	3.06537e-05	3.22466e-05	1.83409e-05
	8.68929e-05	0	7.53793e-05	0	4.65419e-05	6.19886e-05	6.11234e-05	3.98684e-05	0.000310938	0.000108374	0	3.9655e-05	4.19948e-05	3.81519e-05	0.000277689	7.84083e-05	7.9477e-05	0.00014509	1.75426e-05	0.000160323	1.97746e-05	0.0001443	1.53268e-05	4.83699e-05	0.000275113
	8.5531e-05	0	3.76896e-05	4.36672e-05	0.000162897	0.000475246	0.000387115	0	4.44198e-05	0.000162561	0	5.94825e-05	8.39895e-05	0	0	0	0	0.000227998	0.000122798	6.41293e-05	0.000118647	0	4.59805e-05	1.61233e-05	0
Thermoanaerobacterales	8.45271e-05	0	0.000716103	0	0	0	2.03745e-05	7.97369e-05	0.000111049	0.000108374	0	0	0	0	0.000213607	1.96021e-05	3.97385e-05	0	0	0	0.000395491	1.80375e-05	0.000306537	0	0
Stramenopiles	8.3924e-05	2.39109e-05	1.88448e-05	0.000524006	4.65419e-05	6.19886e-05	8.14979e-05	0.000199342	4.44198e-05	0.000252872	0	9.91375e-05	2.09974e-05	0	0	0	1.98693e-05	0	0.000105256	0.000192388	0.000158197	7.21501e-05	7.66342e-05	1.61233e-05	0
Kiloniellales	8.29799e-05	4.78217e-05	0.000433431	4.36672e-05	4.65419e-05	6.19886e-05	0.000101872	0.000119605	2.22099e-05	0.000108374	5.58659e-05	1.98275e-05	0.000104987	3.81519e-05	0	0	0.000158954	0	0.000526279	6.41293e-05	1.97746e-05	1.80375e-05	0	0	0
	8.27775e-05	0	3.76896e-05	0	2.3271e-05	2.06629e-05	4.0749e-05	0.000219276	0.000355358	9.03114e-05	1.8622e-05	0	4.19948e-05	0	0.000106803	3.92042e-05	5.96078e-05	8.29084e-05	3.50853e-05	0.000112226	1.97746e-05	0.000559163	0	3.22466e-05	9.17044e-05
H39	8.24702e-05	0	0.000961085	0	4.65419e-05	0	6.11234e-05	5.98027e-05	0	0.00023481	0	1.98275e-05	6.29921e-05	0	8.54427e-05	1.96021e-05	3.97385e-05	6.21813e-05	5.26279e-05	0.000112226	3.95491e-05	0	0	4.83699e-05	7.33635e-05
	8.11219e-05	0.000167376	0	0.000131002	0	0.000165303	0.000325992	0.000199342	0	3.61246e-05	5.58659e-05	3.9655e-05	0.000587927	9.53798e-05	0	0	0	0	0	0	3.95491e-05	3.6075e-05	3.06537e-05	0	3.66818e-05
Chlamydiales	7.9356e-05	2.39109e-05	1.88448e-05	0.000131002	0	0	4.0749e-05	1.99342e-05	2.22099e-05	7.22491e-05	0.000130354	1.98275e-05	4.19948e-05	0	4.27213e-05	0.000352837	0	0	0	1.60323e-05	0	0	0.000705035	0.00019348	7.33635e-05
	7.93285e-05	0.000215198	9.42241e-05	4.36672e-05	0.000162897	2.06629e-05	0	1.99342e-05	6.66297e-05	0.000162561	5.58659e-05	0.00031724	8.39895e-05	3.81519e-05	2.13607e-05	3.92042e-05	0.000119216	8.29084e-05	1.75426e-05	0.000192388	7.90983e-05	0	0	1.61233e-05	5.50227e-05
PB19	7.7673e-05	0	0.000226138	0	4.65419e-05	4.13257e-05	4.0749e-05	5.98027e-05	4.44198e-05	0.000198685	0	7.931e-05	2.09974e-05	3.81519e-05	6.4082e-05	7.84083e-05	0.000139085	0.000186544	7.01705e-05	0.000304614	0	0	0	9.67399e-05	0.000128386
CCM11a	7.76509e-05	0	7.53793e-05	2.18336e-05	0.000139626	4.13257e-05	0.000203745	0.000159474	2.22099e-05	5.41868e-05	0.000372439	0.000138793	0.000230971	5.72279e-05	0	1.96021e-05	0	0	8.77131e-05	0.000112226	0	9.01876e-05	0	0	3.66818e-05
	7.38052e-05	0	1.88448e-05	0	4.65419e-05	6.19886e-05	0.000122247	0.00013954	8.88395e-05	7.22491e-05	1.8622e-05	0	4.19948e-05	9.53798e-05	4.27213e-05	7.84083e-05	0.000158954	4.14542e-05	0.000140341	0.000224452	0.000177971	3.6075e-05	6.13074e-05	4.83699e-05	5.50227e-05
Bdellovibrionales	7.03002e-05	4.78217e-05	0.000131914	4.36672e-05	9.30839e-05	4.13257e-05	2.03745e-05	5.98027e-05	0.000133259	0.000126436	7.44879e-05	0.000118965	2.09974e-05	0	4.27213e-05	7.84083e-05	1.98693e-05	4.14542e-05	0	0.000112226	7.90983e-05	0.0002886	4.59805e-05	4.83699e-05	1.83409e-05
SJA-22	6.90716e-05	0	1.88448e-05	8.73343e-05	6.98129e-05	2.06629e-05	2.03745e-05	0.000199342	6.66297e-05	0.000198685	1.8622e-05	9.91375e-05	4.19948e-05	1.9076e-05	6.4082e-05	1.96021e-05	7.9477e-05	2.07271e-05	0.000192969	9.61939e-05	3.95491e-05	3.6075e-05	3.06537e-05	1.61233e-05	0.00020175
HTCC2188	6.89133e-05	0.000239109	3.76896e-05	0.000982511	4.65419e-05	0.000103314	6.11234e-05	0	0	0	1.8622e-05	0	0	0	0	0	0	0	0	4.8097e-05	9.88728e-05	1.80375e-05	0	0	0
Spirobacillales	6.39309e-05	2.39109e-05	5.65344e-05	2.18336e-05	9.30839e-05	2.06629e-05	4.0749e-05	9.96711e-05	0.000133259	0.000108374	0.000111732	7.931e-05	2.09974e-05	7.63038e-05	4.27213e-05	0.000137215	0.000139085	2.07271e-05	1.75426e-05	8.01616e-05	3.95491e-05	3.6075e-05	1.53268e-05	6.44932e-05	5.50227e-05
S-70	6.36041e-05	0	0.000169603	0.000262003	0	0	2.03745e-05	1.99342e-05	0	3.61246e-05	0.000297952	0.000376723	4.19948e-05	1.9076e-05	0	0	1.98693e-05	0	0.000192969	3.20646e-05	1.97746e-05	1.80375e-05	0	0	0
CFB-26	6.18103e-05	0	0.000188448	0	2.3271e-05	0	0	0	0	1.80623e-05	1.8622e-05	0	0	0	0	0	0	0	0	0	3.95491e-05	0	0.00119549	0	0
	6.05696e-05	0	0	0	0	0	0	0	0	0	0	0	0	1.9076e-05	0	0.00135254	1.98693e-05	6.21813e-05	0	0	0	0	0	0	0
Chlorophyta	5.66813e-05	0	0	0	0	0	0.000101872	0	0	0	0	0	0	0	0	0	0	0	0	0.000240485	1.97746e-05	0.000523088	0.000475132	0	0
[Thermobaculales]	5.59948e-05	0	7.53793e-05	0	2.3271e-05	0	2.03745e-05	0	4.44198e-05	9.03114e-05	0	1.98275e-05	0	1.9076e-05	0.000277689	9.80104e-05	0	8.29084e-05	0.000105256	3.20646e-05	0	0	0	0.00029022	0.000165068
HOC36	5.50439e-05	0	1.88448e-05	6.55008e-05	4.65419e-05	2.06629e-05	0	0.000259145	0.000199889	7.22491e-05	0	0	6.29921e-05	0	8.54427e-05	7.84083e-05	5.96078e-05	0	1.75426e-05	4.8097e-05	1.97746e-05	0.000162338	3.06537e-05	0	7.33635e-05
TK10	5.23667e-05	0	0	0	0	0	0	0	0	0	0	0	0	0	0	0	0	0	0	0	0	0	0.0012568	0	0
Nostocales	5.22133e-05	0	0	0	2.3271e-05	0	0	1.99342e-05	0.000133259	0	0	0	0	7.63038e-05	0	0.000392042	0.000218562	6.21813e-05	0	0	0.00021752	0	0	0	0.000110045
RCP1-48	5.19593e-05	0.000191287	0	0.000174669	4.65419e-05	4.13257e-05	0	0.00013954	0.000111049	3.61246e-05	9.31099e-05	0.000138793	0	1.9076e-05	2.13607e-05	1.96021e-05	1.98693e-05	2.07271e-05	0	8.01616e-05	5.93237e-05	0	0	1.61233e-05	1.83409e-05
LD1-PA13	5.1308e-05	0.000191287	9.42241e-05	0.000196502	0.00023271	4.13257e-05	0.000101872	0	0	0	9.31099e-05	5.94825e-05	2.09974e-05	0	0	0	0	0	0	1.60323e-05	3.95491e-05	0.0001443	0	0	0
	4.50005e-05	0	0	0	4.65419e-05	0	4.0749e-05	0.00013954	0.000377568	0.000144498	0	0	2.09974e-05	0	4.27213e-05	0	0	0	0	0.000160323	3.95491e-05	3.6075e-05	1.53268e-05	1.61233e-05	0
AKIW781	4.35092e-05	0	0	0	0	0	0	0	2.22099e-05	1.80623e-05	0	0	0	5.72279e-05	0.000213607	0.000156817	9.93463e-05	0.000248725	0	0	0	0	0.000122615	3.22466e-05	7.33635e-05
Turicibacterales	4.24848e-05	0	0	0	4.65419e-05	0	0	0.000159474	4.44198e-05	0.000144498	3.72439e-05	0	0	1.9076e-05	0	5.88062e-05	0	0	0	9.61939e-05	3.95491e-05	0.000198413	0.000122615	1.61233e-05	3.66818e-05
Anaerolineales	3.5124e-05	0	0	0	0	0	0	0	0	0	0	0	0	0	0	0	0	0	0	0	0	0	0.000842976	0	0
	3.29089e-05	0	0	0	2.3271e-05	8.26515e-05	6.11234e-05	5.98027e-05	0	0.000108374	3.72439e-05	0	0	5.72279e-05	0	5.88062e-05	0	0	7.01705e-05	9.61939e-05	9.88728e-05	3.6075e-05	0	0	0
	3.04197e-05	0	0	0	0	4.13257e-05	6.11234e-05	3.98684e-05	0	0	0	0	0	0	0	0	0	0	1.75426e-05	4.8097e-05	1.97746e-05	0.000487013	1.53268e-05	0	0
	2.81313e-05	0.000358663	0	0	0	0	0	0	0	0	0	0.000297413	0	1.9076e-05	0	0	0	0	0	0	0	0	0	0	0
Ucm1571	2.71637e-05	0	0	0	2.3271e-05	2.06629e-05	0	1.99342e-05	6.66297e-05	0	0	0	2.09974e-05	0	2.13607e-05	0	5.96078e-05	8.29084e-05	8.77131e-05	0.000192388	1.97746e-05	0	0	0	3.66818e-05
Nitriliruptorales	2.68419e-05	0	0	0	0	2.06629e-05	0	1.99342e-05	4.44198e-05	1.80623e-05	0	0	0	0	0	0	0	0	0	0	0	0.000541126	0	0	0
	2.59084e-05	0	0	0	0	0	2.03745e-05	0	0	0	7.44879e-05	0.000178448	0.000230971	1.9076e-05	0	1.96021e-05	0	0	0	3.20646e-05	0	0	3.06537e-05	1.61233e-05	0
	2.38833e-05	0	0	0	0	0	0	5.98027e-05	0	3.61246e-05	0	0	0	0	2.13607e-05	1.96021e-05	3.97385e-05	0	0	6.41293e-05	0.000237295	0	3.06537e-05	6.44932e-05	0
SJA-36	2.30723e-05	0	3.76896e-05	0	0	0	0	0	0	1.80623e-05	0.000242086	1.98275e-05	2.09974e-05	0	0	7.84083e-05	9.93463e-05	0	1.75426e-05	0	1.97746e-05	0	0	0	0
GCA004	2.30491e-05	0	0	0	0	0	0	0	0	0	0	0	0	0	0	0	0	0	0	3.20646e-05	0	0	0.000521113	0	0
Holophagales	2.21037e-05	0	0	0	2.3271e-05	4.13257e-05	0	3.98684e-05	2.22099e-05	5.41868e-05	0	0	4.19948e-05	1.9076e-05	2.13607e-05	0	0	0	0	0	1.97746e-05	5.41126e-05	4.59805e-05	0.000128986	1.83409e-05
	2.1402e-05	2.39109e-05	1.88448e-05	2.18336e-05	2.3271e-05	4.13257e-05	0	1.99342e-05	2.22099e-05	9.03114e-05	0	0	0	0	0	1.96021e-05	1.98693e-05	0	8.77131e-05	3.20646e-05	0	0	7.66342e-05	1.61233e-05	0
Armatimonadales	2.07801e-05	0	1.88448e-05	0	0	0	0	1.99342e-05	0	1.80623e-05	0	0	2.09974e-05	0.000133532	0	5.88062e-05	0	6.21813e-05	7.01705e-05	9.61939e-05	0	0	0	0	0
	2.07279e-05	0	0	0	0	2.06629e-05	0	0	2.22099e-05	0	0	0	0	0	0	0	0	0	0.000438566	1.60323e-05	0	0	0	0	0
Halanaerobiales	1.96842e-05	0	0	0	0	0	0	0	0	0	0	0	0	9.53798e-05	2.13607e-05	0.000117612	9.93463e-05	0.000103636	3.50853e-05	0	0	0	0	0	0
Chthonomonadales	1.86878e-05	0	5.65344e-05	2.18336e-05	4.65419e-05	0	0	0	2.22099e-05	0	0.000111732	0	0	1.9076e-05	4.27213e-05	0	0	2.07271e-05	0	1.60323e-05	0	3.6075e-05	0	0	5.50227e-05
	1.75389e-05	0	1.88448e-05	2.18336e-05	4.65419e-05	6.19886e-05	6.11234e-05	1.99342e-05	4.44198e-05	0	0	0	0	0	0	0	0	0	3.50853e-05	3.20646e-05	7.90983e-05	0	0	0	0
Hydrogenophilales	1.65727e-05	0	5.65344e-05	0	0	0	0	0	0	0	0	0	0	0	0	0	0	0	5.26279e-05	0.000288582	0	0	0	0	0
ASSO-13	1.6218e-05	0	0	0	0	0	0	0	0	5.41868e-05	7.44879e-05	0	0	0	0	0	0	0	0	0	0	0	0.000260556	0	0
Methylacidiphilales	1.57945e-05	0	1.88448e-05	0	0	0	0	0	0	3.61246e-05	3.72439e-05	0	0	5.72279e-05	0	3.92042e-05	9.93463e-05	2.07271e-05	0	0	0	0	1.53268e-05	0	5.50227e-05
S0208	1.55008e-05	0	1.88448e-05	0.000152835	0	0	4.0749e-05	1.99342e-05	4.44198e-05	3.61246e-05	0	0	2.09974e-05	0	0	0	0	0	0	0	1.97746e-05	0	0	0	1.83409e-05
[Marinicellales]	1.45834e-05	0	0	0	0	6.19886e-05	6.11234e-05	0	0	0	5.58659e-05	0	0	0	0	0	0	0	0	0	9.88728e-05	7.21501e-05	0	0	0
Methanomicrobiales	1.43928e-05	2.39109e-05	3.76896e-05	0	2.3271e-05	0	0	0	0	0	0	0	0	0	0	0	0	0	0	0	0	0	0.000260556	0	0
	1.42888e-05	0	1.88448e-05	0	0	0	2.03745e-05	3.98684e-05	2.22099e-05	1.80623e-05	0	0	0	1.9076e-05	2.13607e-05	0	0	2.07271e-05	0	3.20646e-05	3.95491e-05	5.41126e-05	0	0	3.66818e-05
	1.42058e-05	0	0	0	0	0	0	0	0	0	0	0	0	1.9076e-05	0	0	0	0	0	0	0	0	0.000321864	0	0
Ellin6537	1.40496e-05	0	0	0	0	0	0	0	0	0	0	0	0	0	0	0	0	0	0	0	0	0	0.000337191	0	0
	1.40115e-05	0	0	0	0	0	0	0	0	0	0	0	0	3.81519e-05	2.13607e-05	1.96021e-05	3.97385e-05	6.21813e-05	0	0	1.97746e-05	0	4.59805e-05	1.61233e-05	7.33635e-05
noFP	1.37339e-05	4.78217e-05	0.000113069	0	0	0	0	0	0	0	3.72439e-05	0	0	0	0	0	0	0	7.01705e-05	0	0	0	6.13074e-05	0	0
CV90	1.34266e-05	0	0	0	2.3271e-05	2.06629e-05	8.14979e-05	9.96711e-05	0	0	0	0	0	0	0	0	0	0	0	0	7.90983e-05	1.80375e-05	0	0	0
	1.33972e-05	0	1.88448e-05	0	0	0	0	5.98027e-05	0	0	0	0	0	0	0	3.92042e-05	0	0	8.77131e-05	9.61939e-05	1.97746e-05	0	0	0	0
DRC31	1.29446e-05	0	0	0	4.65419e-05	0	6.11234e-05	1.99342e-05	0	1.80623e-05	0	0	0	0	0	0	0	0	0	4.8097e-05	9.88728e-05	1.80375e-05	0	0	0
	1.28598e-05	2.39109e-05	1.88448e-05	0	0	0	0	0	2.22099e-05	7.22491e-05	1.8622e-05	1.98275e-05	2.09974e-05	1.9076e-05	0	1.96021e-05	1.98693e-05	0	3.50853e-05	0	0	0	0	0	1.83409e-05
CPla-3	1.27724e-05	0	0	0	0	0	0	0	0	0	0	0	0	0	0	0	0	0	0	0	0	0	0.000306537	0	0
Chroococcales	1.26944e-05	0	0	0	0	0	0	1.99342e-05	0	0	0	0	0	3.81519e-05	0	7.84083e-05	9.93463e-05	2.07271e-05	0	4.8097e-05	0	0	0	0	0
	1.26783e-05	7.17326e-05	0	0	0	0	0	1.99342e-05	2.22099e-05	0	0	0	0	0	4.27213e-05	5.88062e-05	1.98693e-05	2.07271e-05	0	1.60323e-05	0	0	0	3.22466e-05	0
Pasteurellales	1.25896e-05	0	0	0	0	0	0	0	0	3.61246e-05	0	0	0	0	0	0.000137215	0	2.07271e-05	0	0	0	0	9.19611e-05	1.61233e-05	0
wb1	1.25592e-05	0	0.000113069	0	0	0	0	0	0	0	0	0	2.09974e-05	1.9076e-05	2.13607e-05	3.92042e-05	0	0	8.77131e-05	0	0	0	0	0	0
Bac22;o	1.25444e-05	0	0	2.18336e-05	0	2.06629e-05	0	3.98684e-05	2.22099e-05	7.22491e-05	0	0	0	0	0	0	0	0	5.26279e-05	3.20646e-05	3.95491e-05	0	0	0	0
Thermales	1.2087e-05	0	0	0	0	0	0	0	0	3.61246e-05	0	0.00023793	0	0	0	0	0	0	0	1.60323e-05	0	0	0	0	0
	1.20121e-05	0	0	0	0	0	0	0	0	0	0	0	0	7.63038e-05	4.27213e-05	7.84083e-05	3.97385e-05	0	3.50853e-05	1.60323e-05	0	0	0	0	0
	1.19437e-05	0	0	0	0	0	0	0	0	0	0	0	0	0	0	3.92042e-05	0	0	1.75426e-05	0	0	0	0.000229903	0	0
Vibrionales	1.13784e-05	0	0	0	0	0	0	0	0	0	0	0	0	0	2.13607e-05	1.96021e-05	0	0	1.75426e-05	0	0	0	0.000214576	0	0
	1.11909e-05	0	0	0	0	0	0	0	0	0	0	0	0	1.9076e-05	0	1.96021e-05	0	0	0	0	0	0	0.000229903	0	0
Coriobacteriales	1.08565e-05	0	0	0	0	0	0	0	0	0	0	0	0	0	0	0	0	0	0	0	0	0	0.000260556	0	0
Deferribacterales	1.04404e-05	0	0	0	0	0	0	0	0	0	0	0	0	0	0	0	1.98693e-05	0	0	0	0	0	0.000214576	1.61233e-05	0
Ellin7246	9.57928e-06	0	0	0	0	0	0	0	0	0	0	0	0	0	0	0	0	0	0	0	0	0	0.000229903	0	0
Synergistales	9.57928e-06	0	0	0	0	0	0	0	0	0	0	0	0	0	0	0	0	0	0	0	0	0	0.000229903	0	0

## Sheet: Table S5
Supplementary Table 5. Relative abundances (%) of bacterial family across all soil samples
		Sampling sites
Family	Mean	QL.A	QL.B	QL.C	GZ.A	GZ.B	GZ.C	LC.A	LC.B	LC.C	ZWL.A	ZWL.B	ZWL.C	LDW.A	LDW.B	LDW.C	AS.A	AS.B	AS.C	WB.A	WB.B	WB.C	JB.A	JB.B	JB.C
	0.0692464	0.122734	0.0838594	0.12432	0.0970632	0.0965162	0.0965343	0.0534038	0.0437979	0.0702081	0.110074	0.0783979	0.0789711	0.0475945	0.0679056	0.0527492	0.0580381	0.04846	0.0706091	0.0660211	0.0826577	0.0104978	0.028278	0.0289091	0.0443116
	0.05457	0.0760126	0.0735325	0.0794742	0.0706739	0.0625672	0.0744687	0.0189574	0.025186	0.0390326	0.0611173	0.0686825	0.0669396	0.0444851	0.0683542	0.0590219	0.0850603	0.0585541	0.0619956	0.0332029	0.0718212	0.00387807	0.0203081	0.0308923	0.0554628
	0.0317259	0.0116446	0.0262508	0.00759809	0.0163595	0.0112406	0.0130397	0.0128576	0.0176346	0.0154794	0.0217691	0.038961	0.0386352	0.0853458	0.0464808	0.0539841	0.0486399	0.0549268	0.0296295	0.0303332	0.0121614	0.010588	0.0317572	0.0583341	0.0677696
Solirubrobacteraceae	0.0267588	0.00650375	0.025742	0.00517456	0.0119147	0.0113646	0.0181944	0.0152696	0.018523	0.014504	0.0124767	0.026212	0.0234541	0.0471367	0.0475489	0.0392434	0.0592899	0.0493098	0.0189987	0.0179722	0.00822622	0.00914502	0.0280175	0.0600916	0.067898
Nocardioidaceae	0.0263855	0.0222371	0.0110431	0.00744525	0.0170343	0.0245475	0.0192335	0.0243995	0.0242976	0.0232823	0.0134264	0.0159017	0.00657218	0.0093663	0.0748692	0.0414192	0.0208627	0.0370601	0.0392078	0.0235996	0.0169864	0.00764791	0.0391754	0.0685724	0.0450636
Gaiellaceae	0.0260658	0.0245086	0.0189767	0.0157638	0.0245043	0.0114886	0.0131008	0.0108043	0.00915047	0.0146485	0.0261639	0.0356895	0.064294	0.0718401	0.0316138	0.0356954	0.0349302	0.0252249	0.0161392	0.0219002	0.0110935	0.0047619	0.0396199	0.0242333	0.0394329
Pirellulaceae	0.0251038	0.0198699	0.0153397	0.0175105	0.0271339	0.0292999	0.025081	0.040008	0.02392	0.0214399	0.0307635	0.0292852	0.0344357	0.0431498	0.0176653	0.0197393	0.0222337	0.0164988	0.0291909	0.0464456	0.0384813	0.0185245	0.00928807	0.0107704	0.0164151
[Chthoniobacteraceae]	0.0245942	0.065994	0.00964854	0.0845615	0.00567812	0.00845111	0.0108392	0.011502	0.00939478	0.00957301	0.0503724	0.0414593	0.055748	0.0464309	0.0228773	0.0234637	0.0167895	0.0312565	0.0202442	0.00631673	0.00850307	0.00553752	0.0167829	0.0114314	0.0174055
0319-6A21	0.0245176	0.0157812	0.0334872	0.0563743	0.0403053	0.0217373	0.0490006	0.0165454	0.011638	0.0146304	0.0387151	0.0343214	0.0346247	0.0268971	0.0140126	0.0121729	0.0251744	0.0118352	0.0155252	0.0295957	0.0411904	0.0103535	0.0107441	0.00580439	0.0179557
Bradyrhizobiaceae	0.0211287	0.0568839	0.0148874	0.031222	0.00909895	0.0113026	0.0114301	0.0103459	0.0104386	0.0091937	0.0256797	0.0216318	0.0129134	0.00928999	0.040329	0.0359502	0.0209422	0.0368113	0.0244018	0.00690993	0.00609057	0.00407648	0.0220093	0.052562	0.0226877
	0.0205793	0.00619291	0.0224253	0.00790376	0.0305781	0.0249401	0.027913	0.028785	0.0208995	0.0183874	0.0133333	0.0059086	0.0165459	0.0251612	0.0227918	0.0191316	0.0269228	0.0284998	0.0169637	0.0237278	0.0385406	0.0214466	0.0118477	0.015946	0.0191112
	0.0201062	0.0426331	0.0154527	0.0231218	0.0235735	0.0218406	0.00969825	0.0173826	0.014814	0.0153529	0.0176164	0.0220878	0.0359895	0.0183129	0.0193741	0.0173478	0.0260486	0.0185508	0.0117185	0.0307179	0.015266	0.00454545	0.0137175	0.024314	0.0230728
	0.0193069	0.00547559	0.0116461	0.0112661	0.017779	0.0168402	0.0226972	0.0387322	0.0391338	0.0206632	0.019013	0.0161198	0.0300472	0.0260959	0.0116202	0.0157209	0.0190944	0.0274427	0.0098765	0.024305	0.0120032	0.015404	0.0106981	0.0215891	0.0201016
Hyphomicrobiaceae	0.0189448	0.0406246	0.0360313	0.0270518	0.0146374	0.0155798	0.0125099	0.0207914	0.0166796	0.0164547	0.0383799	0.0323188	0.0306142	0.0163481	0.00768984	0.0075664	0.018995	0.0162086	0.0222616	0.0142527	0.00729682	0.00481602	0.0139781	0.00651382	0.0170754
Gemmataceae	0.0183065	0.0112142	0.0195986	0.0143665	0.0159406	0.014464	0.0186223	0.0196551	0.0142143	0.00930207	0.0199441	0.0226628	0.0257638	0.0408798	0.0195023	0.0174262	0.0252936	0.0238154	0.0142271	0.024786	0.0175598	0.0091811	0.0102843	0.0139628	0.0166902
	0.016244	0.00894266	0.0171488	0.0112661	0.0106348	0.00766592	0.00541961	0.0137745	0.0123931	0.0107109	0.0161453	0.0257163	0.0230761	0.041185	0.0192032	0.0165834	0.0292873	0.0211209	0.0169111	0.0143329	0.00923472	0.004329	0.0163078	0.00675567	0.0317114
Rhodospirillaceae	0.0161136	0.0196786	0.0212946	0.016135	0.0190124	0.025188	0.0228805	0.0204724	0.0218989	0.0243118	0.0191248	0.0133836	0.0118635	0.00688642	0.0122183	0.0104675	0.0116434	0.0129959	0.0193846	0.0155674	0.0212972	0.00811688	0.0156794	0.00931927	0.00790492
Xanthomonadaceae	0.0160981	0.0149443	0.0205032	0.00825309	0.0152192	0.0259732	0.0105947	0.0292634	0.0501055	0.0260277	0.0144693	0.00588877	0.0063622	0.00173591	0.00222151	0.00248946	0.00661646	0.00350288	0.00684163	0.00878571	0.00994661	0.0791306	0.0317725	0.00238625	0.0033197
	0.014686	0.0043996	0.0175068	0.010895	0.0181281	0.0150839	0.0205375	0.00867138	0.00806219	0.0111625	0.0298138	0.0310697	0.0366404	0.0129907	0.0126455	0.00948741	0.0180015	0.0107988	0.0236124	0.0162888	0.0146727	0.00165945	0.00508851	0.00582052	0.00942721
	0.0140607	0.0130075	0.0209743	0.0121176	0.0178488	0.0281635	0.0205375	0.0289445	0.0211882	0.0300195	0.00569832	0.0115396	0.00644619	0.00625692	0.00555378	0.00521415	0.00627869	0.0202297	0.0140867	0.0157437	0.0129919	0.00393218	0.0113572	0.01177	0.00755644
	0.0138568	0.00145856	0.00887591	0.00122268	0.0122871	0.0133895	0.00937226	0.0171634	0.0151916	0.0131132	0.00450652	0.0035293	0.00854593	0.0099195	0.028132	0.0374596	0.0266645	0.0291838	0.00984141	0.00750313	0.00957089	0.00535714	0.0108667	0.0292154	0.0201933
	0.0136905	0.0179092	0.0184114	0.0192136	0.019152	0.0215514	0.0220859	0.0171235	0.0128373	0.0103497	0.0086406	0.012412	0.0142572	0.0129144	0.0112784	0.00909536	0.00959685	0.00739958	0.0106659	0.024818	0.0153055	0.0107323	0.00751015	0.00748122	0.00783156
Syntrophobacteraceae	0.0120094	0.00619291	0.0214642	0.0141918	0.0192218	0.0185553	0.0204356	0.00829263	0.0044864	0.00760422	0.022365	0.0196887	0.0140472	0.00780207	0.00805297	0.00889934	0.00925908	0.00408324	0.00977124	0.0159361	0.0200119	0.00496032	0.00777071	0.00706201	0.00806999
	0.0112751	0.00466262	0.0074437	0.0197376	0.0307409	0.0242169	0.0136917	0.0170238	0.0111049	0.00955495	0.00581006	0.0071379	0.0139423	0.00392965	0.00416533	0.00572381	0.0079477	0.00630104	0.00542067	0.0200083	0.0269725	0.00515873	0.00327994	0.00512721	0.0114997
Sinobacteraceae	0.0112324	0.00781885	0.0231226	0.00921377	0.0239691	0.0392388	0.021597	0.0158278	0.0087729	0.016816	0.0143389	0.0112818	0.00663517	0.0023845	0.00258464	0.00219543	0.00474875	0.00578286	0.00849063	0.0154391	0.0149891	0.00265152	0.00617672	0.00227339	0.003228
	0.0110237	0.0019846	0.0103835	0.0028602	0.0073769	0.0057856	0.00438051	0.00737566	0.00679622	0.0118127	0.00774674	0.0105086	0.0064252	0.0147648	0.0188615	0.0231697	0.013074	0.0155453	0.0148937	0.0138199	0.00907653	0.00443723	0.0130431	0.0211699	0.0192763
Comamonadaceae	0.0108759	0.0118598	0.0150193	0.0236239	0.0131248	0.0152492	0.00961676	0.0147713	0.0133481	0.00984394	0.0129981	0.00733618	0.00860892	0.00495975	0.0119193	0.00838969	0.00858352	0.0111926	0.00754333	0.00509828	0.00862171	0.00380592	0.0164457	0.0106253	0.00843681
Flavobacteriaceae	0.0107115	0	5.65344e-05	4.36672e-05	0	0	0	9.96711e-05	0.0164575	7.22491e-05	1.8622e-05	0.000118965	0	3.81519e-05	0	1.96021e-05	0	0	0.000543821	1.60323e-05	0.000949179	0.237969	0.000567093	3.22466e-05	7.33635e-05
Rubrobacteraceae	0.0103077	0.000526039	0.00555922	0.000283837	0.00500326	0.00181833	0.00405452	0.00167447	0.00284287	0.0044072	0.00296089	0.00541291	0.0063832	0.0163672	0.0195237	0.0428305	0.0167498	0.0144053	0.00885903	0.00296598	0.00344078	0.000829726	0.0135336	0.0402115	0.026741
	0.00959607	0.00540385	0.00405163	0.00237986	0.00912222	0.00830647	0.0060716	0.0129373	0.0122821	0.0157142	0.00249534	0.0039655	0.00153281	0.00335737	0.0125814	0.0113496	0.00681516	0.0112548	0.0175953	0.00862539	0.0118845	0.00661977	0.0143459	0.0281513	0.0134622
	0.00916206	0.000430395	0.00812211	0.000720508	0.0170343	0.0132862	0.0126933	0.00907007	0.0104164	0.00677335	0.00348231	0.008506	0.0101207	0.00909923	0.00467799	0.003744	0.00462954	0.00673631	0.00285945	0.0380447	0.0336959	0.00400433	0.0043375	0.00190255	0.00550227
Trueperaceae	0.00909664	0	0	0	0.000651587	0.00150839	0.000244494	0.0161068	0.0448195	0.0106387	0.000670391	9.91375e-05	0	0	0.000234967	0.000137215	1.98693e-05	8.29084e-05	1.75426e-05	0.00118639	0.00522049	0.130429	0.00525711	0.000902905	9.17044e-05
mb2424	0.00871384	0.00279757	0.0160369	0.00314404	0.0117053	0.0109513	0.0109003	0.00735573	0.00570794	0.0103677	0.0131099	0.00925944	0.00758005	0.00688642	0.00993271	0.00770362	0.0120805	0.00615595	0.0135078	0.0105012	0.0137038	0.00165945	0.00533374	0.00623972	0.00651101
	0.00793425	0.000932524	0.00584189	0.00244536	0.00995997	0.00938094	0.0210265	0.0121001	0.0124153	0.00597861	0.0143575	0.0137008	0.0125354	0.00648583	0.000982591	0.00113692	0.00514614	0.00159599	0.00335064	0.00994004	0.01754	0.0161797	0.00197716	0.000790042	0.0046219
Sphingomonadaceae	0.00740538	0.00361054	0.0138132	0.00493439	0.00998324	0.00849244	0.004951	0.010007	0.00872848	0.0123365	0.0173184	0.00614653	0.00648819	0.00274694	0.00501976	0.00405763	0.00486797	0.00692285	0.011508	0.00572354	0.00765276	0.00254329	0.00885892	0.0067073	0.00431011
	0.00709544	0.00755583	0.00461698	0.00829676	0.00363027	0.00351269	0.0029543	0.00584073	0.00586341	0.00339571	0.00819367	0.0153068	0.040231	0.00660028	0.00472071	0.00317554	0.0110076	0.00613522	0.00636797	0.00272549	0.00409334	0.00185786	0.00369377	0.00409532	0.00641931
	0.00670282	0.00772321	0.0116084	0.00775092	0.00753979	0.00783123	0.00505287	0.00755507	0.00910605	0.00628567	0.0143203	0.0074948	0.00833596	0.00360536	0.00299049	0.00407723	0.00520575	0.00800066	0.00568381	0.00878571	0.00858216	0.00344517	0.00323396	0.00243462	0.0042184
	0.0066621	0.000191287	0.0049185	0.000655008	0.0111468	0.00582693	0.0323139	0.0051829	0.00564131	0.00619536	0.00353818	0.00596808	0.00487139	0.00288047	0.0068995	0.00613545	0.00439111	0.00346143	0.00533296	0.00758329	0.0107376	0.00656566	0.00556364	0.00956112	0.00432845
	0.00639746	0.00449524	0.00529539	0.00235803	0.00840082	0.00487644	0.00438051	0.00582079	0.00433093	0.00906726	0.00640596	0.00509567	0.00344357	0.00648583	0.0129018	0.00691953	0.00784836	0.00692285	0.0145955	0.00602815	0.0067629	0.00156926	0.00721894	0.00673954	0.00557563
Micromonosporaceae	0.00619384	0.00344316	0.00390088	0.00244536	0.00293214	0.00504174	0.00201707	0.00739559	0.00266519	0.00635792	0.00290503	0.00370774	0.00333858	0.00509328	0.00461391	0.00768401	0.00427189	0.0115243	0.0319451	0.00343092	0.00312438	0.000793651	0.00930339	0.0115282	0.00918878
	0.0061624	0.00143465	0.00595496	0.00220519	0.00542214	0.00570295	0.00570486	0.00512309	0.00288728	0.00657467	0.00478585	0.00452067	0.00224672	0.00360536	0.0083093	0.0290699	0.00617934	0.00493305	0.0107185	0.00905826	0.00705952	0.00243506	0.00505786	0.00430492	0.00460356
Ellin6075	0.00595589	0.00609727	0.00736832	0.00456322	0.00586428	0.0114059	0.00984088	0.00739559	0.00486396	0.00581605	0.00882682	0.00370774	0.00522835	0.00194575	0.00587419	0.00448888	0.00325856	0.00422833	0.00847309	0.00468144	0.0129721	0.00113636	0.00278949	0.00899681	0.00311795
Pseudonocardiaceae	0.00589564	0.00184114	0.00286441	0.000676841	0.00134972	0.00126043	0.000855728	0.00285059	0.00253193	0.00596055	0.00374302	0.00372757	0.00222572	0.00633322	0.00773256	0.015564	0.00379503	0.0146333	0.0180338	0.00165133	0.00150287	0.000541126	0.00928807	0.0241688	0.00836344
	0.0058367	0.0163072	0.0100066	0.0132093	0.00816811	0.0101041	0.00975938	0.00500349	0.00544142	0.0039737	0.00422719	0.00686032	0.00428346	0.00324291	0.00245648	0.00217583	0.00230483	0.00333706	0.00291208	0.00819252	0.00765276	0.00270563	0.00223772	0.00254748	0.00297122
	0.00563581	0.00169767	0.0085367	0.00323137	0.00300195	0.00138441	0.00250606	0.00249178	0.00386452	0.00570768	0.0035568	0.00836721	0.0047664	0.0105109	0.00790345	0.00880133	0.00844444	0.00885047	0.00552593	0.00532273	0.00183904	0.00176768	0.00934938	0.00730386	0.0105277
Beijerinckiaceae	0.00538526	0.000143465	0.00280788	0.000371171	0.00111701	0.000661212	0.00132434	0.0029702	0.00228762	0.00225778	0.00124767	0.00263706	0.00109186	0.00560833	0.0178362	0.0185044	0.00786823	0.014509	0.00838538	0.00113829	0.000810757	0.00137085	0.00571691	0.0179614	0.0106194
Planctomycetaceae	0.00532318	0.00339534	0.00212946	0.00251086	0.00390952	0.00793454	0.00770155	0.0159075	0.0119711	0.00370277	0.00270019	0.00218103	0.00117585	0.00219374	0.00173021	0.00129374	0.00151006	0.00205198	0.00215774	0.0161766	0.0122405	0.0189574	0.00122615	0.00140273	0.00159566
Isosphaeraceae	0.00528632	0.00509301	0.00229907	0.00513089	0.00193149	0.00295479	0.00236344	0.00645869	0.00752915	0.00288996	0.00594041	0.00414395	0.00373753	0.00679104	0.0068995	0.00872292	0.00476862	0.0081043	0.00284191	0.00368743	0.00197746	0.00524892	0.00508851	0.0163813	0.00588742
	0.00520417	0.000143465	0.00431546	0.000240169	0.00646933	0.00611621	0.00835354	0.00869132	0.0150583	0.00886858	0.00232775	0.00166551	0.00270866	0.00116363	0.000790345	0.000725277	0.00147033	0.00196908	0.00271911	0.00644499	0.0127744	0.0233766	0.00663652	0.000661056	0.0012105
	0.00508787	0.0287169	0.00947894	0.0180127	0.0077725	0.0083478	0.0140788	0.0036679	0.000866185	0.00153529	0.00523277	0.00450084	0.0032126	0.00186944	0.000811706	0.000705675	0.0015498	0.00014509	0.00101747	0.00307821	0.00340123	0.00135281	0.00118017	0.00029022	0.00128386
Micrococcaceae	0.00503078	0.000645593	0.000565344	0.00111351	0.0043284	0.00359534	0.00122247	0.00643875	0.00859522	0.0101691	0.000763501	0.000991375	0.000272966	0.000419671	0.00734807	0.00397922	0.0022651	0.00354434	0.00447337	0.00365537	0.00472612	0.0115801	0.00985516	0.0239915	0.00619922
Chitinophagaceae	0.00493325	0.000956434	0.00286441	0.00467239	0.0030485	0.00183899	0.00285243	0.00516296	0.00362021	0.00487682	0.00337058	0.00438188	0.00228871	0.0104918	0.00638684	0.00546898	0.00371555	0.00621813	0.00766613	0.00628467	0.00310461	0.0049062	0.00800061	0.00541743	0.0108028
[Kouleothrixaceae]	0.00471505	0.00205633	0.000753793	0.00620074	0.00190822	0.00105381	0.00114097	0.00414632	0.00457524	0.00455169	0.000521415	0.000773273	0.00209974	0.00579909	0.00792481	0.00674311	0.0308967	0.0100319	0.00221037	0.00195594	0.000711885	0.000180375	0.00199249	0.00517558	0.00975735
	0.00458894	0.00471044	0.00668991	0.000327504	0.00137299	0.00014464	0.000855728	0.00338882	0.00544142	0.00614117	0.000782123	0.00378705	0.00308661	0.011541	0.0100609	0.00533177	0.010789	0.00999047	0.00392955	0.00782377	0.00340123	0.000919913	0.0018852	0.00204766	0.00568567
	0.0044665	0.000621682	0.00322246	0.00146285	0.00283906	0.00772791	0.00366741	0.00719625	0.013437	0.00556318	0.00238361	0.00362843	0.00335958	0.00106825	0.002606	0.00245026	0.0033579	0.00408324	0.00449091	0.00378363	0.0109947	0.012013	0.00196184	0.00377285	0.00150395
	0.00443185	0.000358663	0.0027325	0.000938844	0.00516615	0.00475246	0.00114097	0.00777434	0.00928373	0.00832671	0.00378026	0.00565084	0.0072021	0.00579909	0.00395172	0.00417524	0.00302013	0.00375161	0.00331556	0.00840094	0.00348032	0.00254329	0.00335658	0.00295057	0.00451186
RB40	0.00438491	0.0107121	0.00913973	0.00482522	0.00516615	0.00657079	0.0100446	0.00492375	0.00168795	0.0064663	0.00832402	0.00535343	0.00128084	0.000400595	0.00145253	0.000921298	0.0018081	0.000248725	0.00503473	0.0058518	0.0114495	0.000685426	0.00087363	0.000806166	0.0012105
Opitutaceae	0.00428393	0.0108794	0.00348629	0.00327504	0.00463092	0.00936028	0.00566411	0.00631915	0.00759578	0.00545481	0.00288641	0.00239913	0.00136483	0.00114456	0.00222151	0.00321474	0.00168889	0.0044356	0.00271911	0.00774361	0.00527981	0.00340909	0.00352517	0.00167682	0.00243934
Patulibacteraceae	0.00406418	0.00270193	0.00318477	0.00200869	0.00225728	0.000640549	0.00220044	0.00225257	0.003598	0.00267322	0.00134078	0.00231982	0.00304462	0.00333829	0.00734807	0.00582182	0.0124183	0.00700576	0.00426286	0.00139481	0.000632786	0.00268759	0.00485861	0.00828738	0.0112613
	0.00396859	0.00757974	0.0068972	0.0143447	0.00493345	0.0041739	0.00264868	0.00613974	0.00213215	0.00422657	0.00763501	0.00467929	0.0024147	0.00141162	0.00187974	0.00105851	0.00331817	0.00201053	0.00363132	0.00227659	0.00395491	0.000739538	0.00327994	0.00219277	0.00168736
[Entotheonellaceae]	0.0039555	0.000789058	0.00442853	0.00159385	0.00339756	0.00229358	0.00472688	0.00191368	0.0015769	0.00260097	0.00337058	0.0074948	0.00566929	0.0049979	0.00798889	0.00917377	0.00453019	0.00453924	0.00335064	0.00269343	0.00259047	0.000739538	0.00343321	0.00494986	0.00608917
PRR-10	0.00394545	0.00518866	0.00506925	0.0100653	0.0056083	0.00250021	0.00521587	0.00235224	0.00117712	0.00245647	0.00512104	0.0125112	0.00583727	0.00612338	0.00222151	0.00174458	0.00540444	0.00184471	0.00380675	0.00192388	0.0013249	0.001443	0.00128745	0.00141885	0.00304459
Piscirickettsiaceae	0.00389563	0.00083688	0.00518232	0.00176852	0.00523597	0.0122944	0.0068662	0.004545	0.0154581	0.00446138	0.00260708	0.00172499	0.0007979	0.00019076	0.000128164	9.80104e-05	0.000913986	0.000227998	0.00156129	0.00412031	0.00571485	0.0162698	0.00180857	0.000370836	0.000311795
	0.00376635	0.00155421	0.00320362	0.00637541	0.00916876	0.00268617	0.00454351	0.00811323	0.00475292	0.0116502	0.00255121	0.00269654	0.00228871	0.00179314	0.000897148	0.00113692	0.000993463	0.00109854	0.00173672	0.007439	0.00565553	0.00263348	0.000842976	0.00175744	0.00482365
Caulobacteraceae	0.00365668	0.00734063	0.00359936	0.00340604	0.00246672	0.003616	0.00162996	0.00458487	0.00330927	0.00335958	0.00575419	0.00233965	0.00174278	0.00255618	0.0033109	0.00464569	0.00216575	0.00567923	0.00677145	0.00202007	0.0045877	0.000703463	0.00678979	0.00301506	0.00236597
Conexibacteraceae	0.00346945	0.00126728	0.00260058	0.000982511	0.00223401	0.00154971	0.00224119	0.00253165	0.00282066	0.00292609	0.00130354	0.00210172	0.00283465	0.00448285	0.0045071	0.00446927	0.00488784	0.00953447	0.0034559	0.00384776	0.00140399	0.00405844	0.00516515	0.00619135	0.00586908
Verrucomicrobiaceae	0.00340595	0.000741237	0.00228022	0.00262003	0.00300195	0.00518638	0.00741631	0.00783415	0.00215436	0.0192544	0.00413408	0.00142758	0.000755906	0.000400595	0.00134572	0.00150936	0.000894117	0.000808357	0.00163146	0.00880174	0.00324303	0.00191198	0.00225305	0.000999645	0.00113713
	0.00334643	0.000765148	0.00097993	0.00432305	0.00963418	0.00235557	0.00266906	0.00410645	0.012593	0.0057438	0.000409683	0.00015862	0.0007979	0.00179314	0.00173021	0.00209742	0.0125176	0.00346143	0.00073679	0.0026293	0.00211588	0.000198413	0.00128745	0.00198317	0.00522715
Ellin5301	0.0032625	0.00724499	0.00113069	0.0108731	0.00246672	0.00603356	0.00334142	0.00787402	0.00455303	0.00354021	0.00173184	0.000812928	0.000167979	0.000114456	0.00147389	0.00111732	0.000596078	0.00188617	0.000929759	0.00240485	0.00245205	0.00948773	0.00209978	0.00488536	0.00108211
	0.00320221	0.00951652	0.00574767	0.00971595	0.00481709	0.00588892	0.00299505	0.00326921	0.00151027	0.00160754	0.00795158	0.0019431	0.00331759	0.00101103	0.00147389	0.00168578	0.00242405	0.000994901	0.00135078	0.00147497	0.00286731	0.000505051	0.00219174	0.00101577	0.00157732
	0.00311874	0.00193678	0.00220484	0.00113535	0.00372335	0.00208695	0.00323954	0.00352836	0.00159911	0.00475038	0.00459963	0.00471895	0.00453543	0.00520774	0.00303322	0.00348917	0.00266248	0.00242507	0.00406989	0.00508225	0.00371762	0.000721501	0.00173193	0.0016607	0.00298956
C111	0.0029164	0.00157812	0.00269481	0.0024672	0.00279252	0.00303744	0.00138546	0.00187382	0.00171016	0.00236616	0.00506518	0.00519481	0.00382152	0.00272786	0.00339635	0.00344997	0.00220549	0.00153381	0.00349098	0.0036714	0.00231362	0.000883838	0.00346387	0.0052562	0.00361315
	0.00284723	0.019846	0.00305286	0.00879893	0.00353719	0.00425655	0.00307655	0.00257151	0.00235425	0.0013908	0.000744879	0.00071379	0.000335958	0.000648583	0.00121756	0.000646869	0.000675555	0.00163744	0.000842046	0.00283772	0.00391536	0.000721501	0.00326462	0.000935152	0.000311795
Acetobacteraceae	0.00270179	0.00349099	0.000716103	0.00061134	0.000837755	0.00086784	0.00179295	0.00117612	0.00151027	0.00166173	0.000316574	0.000515515	0.000524934	0.00112548	0.00595963	0.00925218	0.00184784	0.00638395	0.00505228	0.00118639	0.00102828	0.000306638	0.00631466	0.00825514	0.00410836
Ellin515	0.00268042	0.0287169	0.00331669	0.0115063	0.00114028	0.00105381	0.0027913	0.00101665	0.00137701	0.00063218	0.00128492	0.00146724	0.00117585	0.00108733	0.000512656	0.000450848	0.000496732	0.00078763	0.00124553	0.00112226	0.0011667	0.000396825	0.000567093	0.00033859	0.000678613
Geodermatophilaceae	0.00265234	0.000191287	0.000452276	2.18336e-05	0.00121009	0.000681875	0.000448239	0.00243197	0.00248751	0.00328733	0.000335196	0.000456033	0.000146982	0.000457823	0.00343907	0.00507694	0.00143059	0.00540977	0.00422777	0.00115433	0.00128535	0.00167749	0.00757146	0.015043	0.00473195
Rhodobacteraceae	0.00261177	4.78217e-05	0.000678413	0.000283837	0.00211766	0.00438053	0.00275056	0.00580086	0.0129039	0.00323315	0.000540037	0.00063448	0.000209974	0.000495975	0.000555378	0.00148976	0.00081464	0.00128508	0.000789418	0.00222849	0.00409334	0.00878427	0.00298873	0.00506272	0.000513545
Ellin517	0.0025926	0.0028693	0.002186	0.00157202	0.00425859	0.00836846	0.00558261	0.00408651	0.00652971	0.00270934	0.00195531	0.000931893	0.000377953	0.000286139	0.000662181	0.000529256	0.00053647	0.00188617	0.00124553	0.00505018	0.00571485	0.00263348	0.000567093	0.00109639	0.000586908
	0.00258076	0.00114772	0.0060115	0.00410471	0.00276925	0.00493842	0.00863878	0.00342869	0.00255414	0.00167979	0.00486034	0.00440171	0.00224672	0.00240357	0.000213607	0.000254827	0.00105307	0.000290179	0.00142095	0.00368743	0.00288709	0.00119048	0.00082765	0.000322466	0.000605249
Mycobacteriaceae	0.00254501	0.00210416	0.0018091	0.00113535	0.00186168	0.00148773	0.000713107	0.00279079	0.00275403	0.00231197	0.00309125	0.00364826	0.00388451	0.00455915	0.00252056	0.00223464	0.00429176	0.00491232	0.00471897	0.00193991	0.00106783	0.00036075	0.00303472	0.00162845	0.00221925
Haliangiaceae	0.00248923	0.0021998	0.00371243	0.00262003	0.00274597	0.00419456	0.00425827	0.00404665	0.00375347	0.00466007	0.00115456	0.00166551	0.00184777	0.00106825	0.00136708	0.000705675	0.00123189	0.00190689	0.00229808	0.00243691	0.00320348	0.00369769	0.00121082	0.00203154	0.00172404
	0.00247578	0.000932524	0.00324131	0.00194319	0.00495672	0.00225225	0.0027913	0.00241204	0.00173237	0.00288996	0.00143389	0.00107069	0.00249869	0.00179314	0.00279825	0.0028423	0.00383477	0.00310907	0.0025086	0.00331869	0.00340123	0.000739538	0.00186988	0.00196704	0.00308127
Bacillaceae	0.00241697	0.000191287	0.000772637	0.000131002	0.00148934	0.000785189	0.000896477	0.00153493	0.00322043	0.00196879	0.000372439	0.00071379	0.000734908	0.000457823	0.00145253	0.000803685	0.000596078	0.000746176	0.0013157	0.00254914	0.00207633	0.00232684	0.0246302	0.00728774	0.000953726
	0.00237558	0.000191287	0.00177141	0.00113535	0.00165224	0.000185966	0.00018337	0.00143526	0.000999445	0.00500325	0.003054	0.00130862	0.00419948	0.00507421	0.00410125	0.00421445	0.00202666	0.00522323	0.00249105	0.00250104	0.000237295	0.00021645	0.00104223	0.00133823	0.00742806
Oxalobacteraceae	0.00230887	0.00107599	0.000810327	0.00176852	0.00116355	0.000805852	0.000651983	0.00175421	0.00244309	0.00771259	0.00184358	0.000931893	0.00117585	0.000324291	0.00100395	0.00119573	0.00123189	0.00147162	0.00128061	0.000817648	0.00090963	0.00021645	0.0204767	0.00346651	0.000880362
Cytophagaceae	0.00229471	0.000454306	0.000584189	0.000742342	0.00386298	0.00456649	0.0020782	0.0015748	0.00208773	0.0050755	0.00175047	0.00118965	0.00128084	0.0020602	0.0019011	0.001921	0.000218562	0.00143017	0.00257877	0.00352711	0.00790983	0.00290404	0.00156334	0.00122537	0.00258606
Rhodobiaceae	0.00224301	0.00028693	0.00203524	0.000414838	0.000884297	0.000847177	0.000672358	0.00167447	0.00159911	0.00186041	0.00294227	0.00255775	0.00203675	0.0019076	0.00258464	0.00417524	0.00387451	0.00426978	0.00706968	0.00131465	0.000988728	0.000342713	0.00222239	0.00167682	0.00559397
	0.00220731	0.00217589	0.00303401	0.00382088	0.00274597	0.00340937	0.00460463	0.00187382	0.00302054	0.000903114	0.000353818	0.0025974	0.00275066	0.00495975	0.000918509	0.000607664	0.00127163	0.00159599	0.00108764	0.00591593	0.003421	0.000649351	0.000214576	1.61233e-05	0.00102709
	0.00218061	0	0.00186564	4.36672e-05	0.00244345	0.00208695	0.00560298	0.00430579	0.0024653	0.00265515	0.000577281	0.00071379	0.00115486	0.00511236	0.00096123	0.000960502	0.000834509	0.00105708	0.000719248	0.00699009	0.00701997	0.00358947	0.000705035	4.83699e-05	0.00042184
	0.00209945	0.000119554	0.00197871	0.000109168	0.00390952	0.00367799	0.00201707	0.0052427	0.00306496	0.00677335	0.000502793	0.000674135	0.000524934	0.00089657	0.00123892	0.00219543	0.00117229	0.00252871	0.00150867	0.00120242	0.00355942	0.00376984	0.00199249	0.001177	0.000550227
	0.00206231	0.00028693	0.00097993	0.00665924	0.00472401	0.00481445	0.00682545	0.0036679	0.00184342	0.00142692	0.000167598	0.000436205	0.000734908	0.000381519	0.000277689	0.000548858	0.0012915	0.000435269	0.00033331	0.00224452	0.00731659	0.00366162	6.13074e-05	6.44932e-05	0.000311795
	0.002041	2.39109e-05	0.000489965	2.18336e-05	0.000511961	6.19886e-05	0.000162996	7.97369e-05	0.000533037	0.000487682	0.000949721	0.00763359	0.00283465	0.0141544	0.00318274	0.003744	0.00270222	0.00103636	0.00529787	0.000448905	0.000375717	0.0002886	0.000888957	0.000725549	0.00234763
	0.00199686	0.000932524	0.00050881	0.000196502	0.000930839	0.00117778	0.00187445	0.00123592	0.00210994	0.00167979	0.00018622	0.000118965	6.29921e-05	0.00116363	0.00307594	0.00443007	0.00216575	0.00713012	0.00161392	0.00128259	0.00195768	0.000865801	0.00269752	0.00867434	0.00185243
	0.00196217	0.000430395	0.000452276	8.73343e-05	0.00230383	0.00338871	0.00197632	0.00506329	0.00819545	0.00317896	0.000986965	0.000138793	0.000272966	0.000133532	0.00064082	0.00047045	0.000516601	0.000310907	0.000526279	0.00197198	0.0035792	0.00916306	0.00223772	0.000515946	0.000550227
	0.00191806	9.56434e-05	0.00209177	0.00181219	0.00146607	0.00192165	0.00252644	0.00281072	0.00230983	0.00146304	0.00141527	0.00267671	0.00298163	0.006028	0.00160205	0.000823287	0.00250353	0.00325416	0.00117536	0.00311027	0.000949179	0.00104618	0.00024523	0.000257973	0.00146727
	0.00182755	2.39109e-05	0.000527655	2.18336e-05	0.00223401	0.0014464	0.00122247	0.00185388	0.000732926	0.00142692	0.000614525	0.000376723	0.00048294	0.000877494	0.0036954	0.00401843	0.00363607	0.00236289	0.00229808	0.000448905	0.00201701	0.000126263	0.00539505	0.00288607	0.00513545
Actinosynnemataceae	0.00180713	0.000334752	0.000848017	0.000131002	0.0014428	0.00101248	0.000611234	0.0007575	0.000666297	0.00249259	0.000391061	0.000812928	0.000650919	0.00236542	0.00335363	0.00303832	0.00274196	0.00509887	0.0054733	0.00107417	0.000177971	0.000198413	0.00285079	0.00169295	0.00515379
Pseudomonadaceae	0.00180677	0.000621682	0.00156412	0.00456322	0.00214093	0.000805852	0.00425827	0.00159474	0.000710716	0.0116502	0.00256983	0.00122931	0.000293963	0.00019076	6.4082e-05	0.000137215	5.96078e-05	8.29084e-05	0.000613992	0.00226056	0.000731659	0.0004329	0.00464403	0.000161233	0.00198082
Polyangiaceae	0.00177048	0.000406485	0.00305286	0.00187769	0.00141953	0.00171502	0.0021597	0.00472441	0.00204331	0.00456976	0.000744879	0.00118965	0.000629921	0.000457823	0.00132436	0.00105851	0.00111268	0.00358579	0.00291208	0.00117036	0.00120625	0.000541126	0.00107288	0.00190255	0.001614
Koribacteraceae	0.00172339	0.0252738	0.000376896	0.0059169	0.000279252	0.000247954	8.14979e-05	7.97369e-05	0	0.000343183	0.000726257	0.000495688	0.00111286	0.000495975	0.000277689	0.000274429	0.000774901	4.14542e-05	0.000350853	9.61939e-05	0.000375717	9.01876e-05	0.00337191	0.000112863	0.000165068
	0.00171714	0.00126728	0.00205408	0.000917011	0.00325794	0.00386396	0.00189483	0.00211303	0.00133259	0.00186041	0.0013594	0.000436205	0.0007979	0.000457823	0.00149525	0.00233265	0.00139085	0.00140944	0.00142095	0.00165133	0.0035792	0.000775613	0.00153268	0.00270872	0.0013022
Phyllobacteriaceae	0.00171569	0.000860791	0.00169603	0.000698675	0.00146607	0.00278949	0.00110022	0.00370776	0.00417546	0.00243841	0.00344507	0.00198275	0.000944882	0.000648583	0.00111076	0.000509654	0.00113255	0.00155453	0.00152621	0.00171546	0.00146332	0.00131674	0.00323396	0.00033859	0.00132054
Bacteroidaceae	0.00165975	2.39109e-05	0.00148874	4.36672e-05	4.65419e-05	0.000309943	0	0.000179408	0.000244309	0.00827252	0.000782123	0.0049767	0	0.000228912	0.000149525	7.84083e-05	0.000198693	6.21813e-05	0.00512245	0.00333472	0.000118647	0.000324675	0.0122768	0.00111251	0.000458522
Lachnospiraceae	0.00164149	2.39109e-05	0.00280788	4.36672e-05	4.65419e-05	0.000268617	8.14979e-05	9.96711e-05	0.000355358	0.000523806	0.00178771	0.00606722	6.29921e-05	0.000152608	0.000234967	5.88062e-05	0.000238431	0.00014509	0.011736	0.000256517	0.000158197	0.000342713	0.011771	0.00156396	0.000568567
	0.00160266	0.0013151	0.00388203	0.00338421	0.00109374	0.000413257	0.00152809	0.000777434	0.000444198	0.00115599	0.00182495	0.00202241	0.0015748	0.00438747	0.00230695	0.00139175	0.00248366	0.000538905	0.00173672	0.0016353	0.000949179	0.000396825	0.00116484	0.000386959	0.00166902
Streptomycetaceae	0.00155995	0.00174549	0.000753793	0.000589507	0.000791213	0.00109513	0.000529737	0.00101665	0.00124375	0.00155336	0.000931099	0.00120948	0.000566929	0.00099195	0.00166613	0.00180339	0.000953724	0.00223853	0.00485931	0.00149101	0.0010085	0.000541126	0.00400031	0.00367611	0.00218257
Rhizobiaceae	0.00153249	0.000573861	0.00209177	0.000633174	0.00095411	0.00113646	0.000814979	0.00306987	0.00139922	0.00140886	0.00271881	0.00253792	0.00186877	0.000286139	0.000576738	0.000333235	0.000655686	0.000414542	0.00129815	0.00248501	0.000790983	0.000487013	0.00879761	0.000548193	0.000898703
Microbacteriaceae	0.00151277	0.00054995	0.00097993	0.000371171	0.00146607	0.00247954	0.000631609	0.00255158	0.00248751	0.00175204	0.00104283	0.000654308	0.00088189	0.00019076	0.00149525	0.00168578	0.0002583	0.000248725	0.00124553	0.00101004	0.000850307	0.0091811	0.00177791	0.00132211	0.00119216
EB1017	0.00150309	0.00358663	0.00173372	0.00377721	0.00172205	0.000661212	0.000550111	0.000598027	0.000710716	0.000885052	0.00266294	0.00333102	0.00275066	0.00227004	0.00104667	0.000705675	0.00107294	0.000974174	0.00145604	0.00134671	0.000889856	0.000667388	0.000705035	0.000209603	0.00176072
	0.00139501	2.39109e-05	0.000489965	2.18336e-05	0.00246672	0.00086784	0.000753856	0.00171434	0.00188784	0.00363052	0.000111732	0.000337068	0.000335958	0.000934722	0.002606	0.00170538	0.00178823	0.00331634	0.000613992	0.000625261	0.00069211	9.01876e-05	0.0012568	0.00478862	0.002421
Solibacteraceae	0.00139382	0.0115489	0.00197871	0.00672474	0.000651587	0.000743863	0.000855728	0.00037875	0.000222099	0.000577993	0.00206704	0.00156637	0.00123885	0.000305215	0.000299049	0.000744879	0.00027817	0.000103636	0.000754333	0.000545099	0.000553688	0.000162338	0.000475132	0.00029022	0.000385159
Iamiaceae	0.00137164	0.000717326	0.00186564	0.000524006	0.00141953	0.00146706	0.000611234	0.0015748	0.00230983	0.00290803	0.00106145	0.00154655	0.000566929	0.000152608	0.00100395	0.000450848	0.000715293	0.00103636	0.00159638	0.00227659	0.00120625	0.00474387	0.00113419	0.00137048	0.000660272
Moraxellaceae	0.00137004	0.000119554	0.000640724	0.000109168	0.00100065	0.00239689	6.11234e-05	0.00602013	0.000310938	0.00682754	0.0027933	0.00055517	0.000146982	0.000152608	0.000256328	0.000352837	0.000198693	2.07271e-05	0.00117536	0.000352711	0.000118647	0.000180375	0.00746417	0.000177356	0.00144893
Enterobacteriaceae	0.00134676	2.39109e-05	0.00231791	0.000174669	0.000442148	0.000123977	6.11234e-05	0.000299013	0.000222099	0.000144498	0.00111732	0.00467929	2.09974e-05	7.63038e-05	0.000128164	0.000117612	0.000158954	6.21813e-05	0.00661357	9.61939e-05	0.000296619	0.000270563	0.0137329	0.000628809	0.000513545
	0.00132483	9.56434e-05	0.000640724	0.000786009	0.00172205	0.00190098	0.00158921	0.00330908	0.00530816	0.00126436	0.000465549	0.000693963	0.000440945	0.0014307	0.000662181	0.000294031	0.000635816	0.00136799	0.000368395	0.00320646	0.00185881	0.00257937	0.000475132	0.00024185	0.000458522
Dolo	0.00131999	0.000789058	0.00243098	0.000895177	0.00141953	0.000909166	0.000794605	0.00103658	0.000577457	0.00175204	0.000577281	0.00071379	0.000860892	0.00089657	0.0024992	0.00254827	0.00123189	0.00201053	0.00112273	0.000961939	0.000889856	0.00036075	0.00110353	0.0024185	0.00287952
	0.00131616	0.000669504	0.00352398	0.0025982	0.00132645	0.00185966	0.00234307	0.00306987	0.00111049	0.00119211	0.00266294	0.00202241	0.0015958	0.000763038	6.4082e-05	5.88062e-05	0.000556339	4.14542e-05	0.000877131	0.00141084	0.00201701	0.0002886	0.000567093	0.000822289	0.000146727
Methylocystaceae	0.00131243	0.00112381	0.000848017	0.000458505	0.000465419	0.000537234	0.000203745	0.00121599	0.00186563	0.00820027	0.00204842	0.00146724	0.0024147	0.00089657	0.000405853	0.000509654	0.00123189	0.000994901	0.002263	0.000833681	0.00069211	0.00036075	0.000934938	0.000773919	0.000751976
	0.00127213	0.000454306	0.00256289	0.00137552	0.00214093	0.00423589	0.00270981	0.00167447	0.00219878	0.00148111	0.00165736	0.00132844	0.000944882	0.000305215	0.000128164	0.000235225	0.000417254	0.000269452	0.000684163	0.00202007	0.00150287	0.000396825	0.00108821	0.000370836	0.000348477
Coxiellaceae	0.00124634	0.00370618	0.00137567	0.00139735	0.00165224	0.00299612	0.00460463	0.00285059	0.000955025	0.000343183	0.00154562	0.000753445	0.000377953	3.81519e-05	6.4082e-05	3.92042e-05	0.000357647	4.14542e-05	0.00178935	0.00117036	0.00280799	9.01876e-05	0.000888957	4.83699e-05	1.83409e-05
	0.00122023	0	5.65344e-05	0	0.00211766	0.00264485	0.00195595	0.00526263	0.00604109	0.00106567	0	0	0	0.000114456	0.000299049	0.000392042	7.9477e-05	0.000186544	8.77131e-05	0.000849713	0.00539846	0.00153319	0.000766342	0.000177356	0.000256772
	0.0011934	0.0019846	0.00101762	0.000742342	0.00151261	0.00086784	0.00116135	0.00037875	0.000377568	0.00130048	0.000726257	0.000337068	0.000419948	0.00192667	0.00202926	0.00290111	0.00119216	0.00188617	0.00168409	0.000849713	0.000731659	0.000108225	0.00108821	0.00141885	0.00199916
Phormidiaceae	0.00119216	0	0	0	0.000162897	0	0.000366741	0.00201336	0.000644087	0.00140886	0	0	0	0.000400595	0.000149525	0.00403803	0.000516601	0.00064254	8.77131e-05	0.00578767	0.00383627	0.000198413	0.00332593	0.00354713	0.00148561
AKIW874	0.00115745	7.17326e-05	0.0016395	0.000349337	0.000325794	0.00043392	0.000346366	0.000598027	0.00115491	0.00113792	0.000428305	0.00134827	0.00207874	0.00562741	0.000576738	0.00113692	0.00111268	0.00161671	0.00066662	0.000994004	0.000435041	0.000541126	0.0025136	0.000370836	0.00227427
	0.00113053	0.00184114	0.00301517	0.00257636	0.00202457	0.00250021	0.00236344	0.000478421	0.000155469	0.000650242	0.00195531	0.00200258	0.000839895	0.000400595	0.000234967	0.000352837	0.000337777	0.000290179	0.00161392	0.00113829	0.00172039	0.000198413	6.13074e-05	0.000161233	0.000220091
	0.00111322	0.000143465	0.000320362	6.55008e-05	0.000372335	0.000475246	0.000346366	0.00149507	0.0132149	0.00265515	0.00027933	0.00039655	8.39895e-05	0.000324291	0.000213607	0.000333235	0.0002583	0.000103636	0.000385938	0.000721454	0.000533913	0.00223665	0.0014867	0.000161233	0.000110045
[Balneolaceae]	0.00109961	0	0	0	0.000255981	0.000619886	0.000325992	0.00129572	0.000577457	0.00119211	0	0	0	0	0.00104667	0.000882094	0.0002583	0.00182399	0.000245597	0.000432873	0.00090963	0.0144481	0.000613074	0.00109639	0.000366818
	0.00107299	0.00224762	0.00133798	0.00187769	0.000511961	0.000475246	0.00059086	0.000837237	0.000599667	0.000776678	0.000391061	0.000773273	0.00102887	0.00125901	0.00111076	0.00125453	0.00131137	0.00232144	0.000719248	0.00089781	0.00069211	0.000811688	0.000965591	0.00154784	0.00141225
	0.00106815	0	0.00107415	6.55008e-05	6.98129e-05	4.13257e-05	6.11234e-05	0.000119605	6.66297e-05	0.000614117	0.00122905	0.0019431	0	0.000438747	0.000106803	3.92042e-05	0.000119216	4.14542e-05	0.00275419	0.000705422	9.88728e-05	0.000108225	0.0142999	0.000483699	0.00115548
auto67	0.00105598	0.00373009	0.00209177	0.00506539	0.00137299	0.00206629	0.00421752	0.000219276	0.000111049	0.000162561	0.00104283	0.00154655	0.000188976	5.72279e-05	2.13607e-05	0.000137215	3.97385e-05	0	8.77131e-05	0.00125052	0.00154242	0.000162338	0.000137942	0	9.17044e-05
NB1-i	0.00104647	9.56434e-05	0.00282672	0.00102618	0.00114028	0.000640549	0.00130397	0.000677763	0.000310938	0.000577993	0.00409683	0.0027362	0.00344357	0.000782114	0.000106803	0.000196021	0.00053647	0.000103636	0.000175426	0.00171546	0.00110738	0.000468975	0.000521113	4.83699e-05	0.000476863
OPB35	0.00103288	4.78217e-05	0.00194102	0.000218336	0.00155915	0.000640549	0.000692732	0.00109638	0.0015769	0.00180623	0.000540037	0.0021612	0.00121785	0.000953798	0.000491296	0.000784083	0.000635816	0.000870538	0.00073679	0.00264533	0.00128535	0.000847763	0.000352517	0.000532069	0.00115548
	0.00102897	0.00478217	0.000998775	0.00320954	0.000395606	0.000557897	0.000325992	0.00183395	0.000999445	0.00312477	0.00150838	0.00116982	0.0007979	0.000267063	0.000213607	0.000431246	0.00027817	0.000414542	0.000350853	0.00101004	0.000355942	0.000883838	0.000367844	0.000161233	0.000256772
	0.00102457	0.00411267	0.000640724	0.00323137	0.000442148	0.00043392	0.000346366	0.00111632	0.000310938	0.000722491	0.000931099	0.0013681	0.00100787	0.00144977	0.00111076	0.000803685	0.000755032	0	0.000298225	0.00048097	0.000197746	0.0001443	0.00226837	0.00109639	0.00132054
	0.000988179	4.78217e-05	0.00199755	0.000262003	0.00132645	0.000268617	0.000366741	9.96711e-05	0.000111049	0.000379308	0.00115456	0.00271637	0.00184777	0.00350998	0.000234967	0.00137215	0.000476862	0.000248725	0.00066662	0.000657325	0.000237295	0.0001443	0.00280481	0.000951275	0.00183409
Alcaligenaceae	0.000973644	7.17326e-05	0.00114953	0.000109168	0.000581774	0.000826515	0.000651983	0.00127579	0.0058412	0.0019146	0.00268156	0.00063448	0.000734908	0.000133532	0.000170885	0.000352837	0.000437124	8.29084e-05	0.000456108	0.000513034	0.000454815	0.00321068	0.000643727	0.00014511	0.000293454
FFCH7168	0.00097319	0.000119554	9.42241e-05	0.00061134	0.000372335	0.0007232	0.000305617	0.00105651	0.000910605	0.00184235	0	9.91375e-05	0.000104987	0.000286139	0.00350315	0.00292071	0.00107294	0.00263234	0.000157884	0.000464937	0.000355942	0.000198413	0.00116484	0.00270872	0.00165068
Hyphomonadaceae	0.000959239	0.000502128	0.00190333	0.00106985	0.000930839	0.00167369	0.00122247	0.00167447	0.000799556	0.00233003	0.00158287	0.00111034	0.000419948	0.000457823	0.000128164	7.84083e-05	0.000377516	0.000165817	0.00261385	0.000817648	0.00239272	0.000270563	0.000107288	8.06166e-05	0.000311795
Brucellaceae	0.000892005	0	0.00390088	4.36672e-05	4.65419e-05	8.26515e-05	2.03745e-05	5.98027e-05	2.22099e-05	0.000325121	0.00134078	0.00186379	4.19948e-05	5.72279e-05	0.000149525	5.88062e-05	3.97385e-05	6.21813e-05	0.00257877	0.000144291	7.90983e-05	0	0.0102383	3.22466e-05	0.000220091
	0.000877748	7.17326e-05	0.000904551	0.00270736	0.00281579	0.00210761	0.00362666	0.000697698	0.000444198	0.000505744	0.00219739	0.00047586	0.000356955	0	0	0	1.98693e-05	0	0	0.00089781	0.00183904	0.000396825	0.000950264	3.22466e-05	1.83409e-05
Phycisphaeraceae	0.000876856	9.56434e-05	7.53793e-05	4.36672e-05	0.00023271	0.000309943	0.000387115	0.00243197	0.00350916	0.00115599	3.72439e-05	0.00015862	0.000377953	0.00127809	0.000747624	0.000686073	0.000576209	0.00113999	0.000596449	0.00113829	0.000652561	0.0036075	0.000521113	0.000790042	0.000495204
	0.000867372	0.000382574	0.00120607	0.000196502	2.3271e-05	0	2.03745e-05	0.000498355	0.000866185	0.0012463	0.000111732	0.000515515	8.39895e-05	9.53798e-05	0.000384492	0.00105851	0.000377516	0.00107781	0.00101747	0.00344695	0.000435041	0.000270563	0.00689708	0	0.000605249
	0.000865137	0.000143465	0.000188448	0.00100434	0.000162897	0.000247954	0.000203745	0.00051829	0.000555247	0.000451557	0.00100559	0.00134827	0.000692913	0.00284232	0.0019011	0.00162697	0.00081464	0.00364797	0.000438566	0.000224452	0.000316393	0.000234488	0.000413825	0.000661056	0.00111879
Ruminococcaceae	0.000856251	7.17326e-05	0.00133798	4.36672e-05	0	8.26515e-05	4.0749e-05	3.98684e-05	0.000133259	0.00209522	0.000614525	0.00245861	0	0.000114456	0.000106803	5.88062e-05	7.9477e-05	8.29084e-05	0.00412252	0.000945907	3.95491e-05	0.000180375	0.00718829	0.000419206	0.000293454
Thermomonosporaceae	0.000852098	9.56434e-05	0.000150759	0.000349337	0.000139626	0.000495909	2.03745e-05	0.00340875	0.00310938	0.00460588	7.44879e-05	0.000118965	0.000167979	0.000152608	0.000149525	5.88062e-05	0.000198693	0.000165817	0.000561364	0.000240485	0.000395491	0.00252525	0.000643727	0.00120925	0.00141225
	0.000846308	0.00164985	0.00047112	0.00174669	0.000628316	0.000351269	0.000713107	0.000458487	0.000466408	0.000830865	0.000446927	0.00071379	0.000713911	0.00122086	0.00170885	0.00137215	0.00125176	0.00138872	0.00033331	0.00110623	0.000672335	0.000180375	0.000321864	0.000628809	0.000935385
	0.000806605	0.000358663	0.000791482	0.00283837	0.00100065	0.000247954	0.000427864	0.000338882	0.000266519	0.00102955	0.00104283	0.00140775	0.000440945	0.000267063	0.000427213	0.000392042	0.000516601	8.29084e-05	0.00368395	0.000400808	0.0013249	7.21501e-05	0.00082765	0.000548193	0.00062359
	0.0008023	7.17326e-05	0.0016395	0.000196502	0.00130317	0.00121911	0.00126322	0.00191368	0.00126596	0.00184235	0.000391061	0.000535343	0.000377953	0.00019076	0.000170885	0.000254827	0.000178823	0.000310907	0.000877131	0.00173149	0.00205656	0.000847763	0.000214576	0.00014511	0.000256772
	0.000793417	0.00133901	0.00205408	0.00216152	0.000628316	0.000599223	0.00040749	0.000578092	0.000310938	0.000957301	0.00329609	0.00120948	0.000986877	3.81519e-05	0.000149525	0.000137215	0.000337777	0.000186544	0.000719248	0.000529067	0.000494364	7.21501e-05	0.00124147	0.000112863	0.000495204
	0.000768594	0	0.000113069	0	0.000186168	0.00057856	0.000509362	0.000438553	0.00151027	0.000216747	1.8622e-05	0.00023793	0.000671916	0.00467361	0.000854427	0.000862491	0.00105307	0.00093272	3.50853e-05	0.000561131	0.000533913	0.00425685	0	0	0.00020175
Chromatiaceae	0.000754939	0	9.42241e-05	0	6.98129e-05	4.13257e-05	0	0.000677763	0.00364242	0.00160754	0	5.94825e-05	2.09974e-05	0.00223189	0.00243512	0.00235225	0.000953724	0.000373088	0.000842046	0.000128259	3.95491e-05	0.00185786	0.000122615	0	0.000568567
Planococcaceae	0.000737263	0	0.000320362	2.18336e-05	0.00139626	0.000309943	0.000488988	0.000558158	0.00115491	0.000740553	0.000167598	0.000297413	0.000314961	0.000267063	0.000192246	0.000176419	0.000178823	0.000186544	0.000228054	0.000785584	0.00069211	0.00162338	0.00643727	0.00106414	9.17044e-05
	0.000728825	0.000239109	0.000113069	0.000196502	0.000605045	0.000929829	0.000753856	0.00153493	0.00142143	0.00131855	3.72439e-05	9.91375e-05	0.000167979	0.00019076	0.000555378	0.000705675	0.000337777	0.000476723	0.000368395	0.000545099	0.00122602	0.0047619	0.000383171	0.000322466	0.00020175
Streptococcaceae	0.000721857	2.39109e-05	0.000640724	0.00030567	0.000209439	0.00014464	6.11234e-05	0.000598027	0.000510827	0.000903114	0.0013594	0.00164568	0.000251969	0.000457823	0.000277689	0.000313633	0.000377516	0.000393815	0.00170163	0.000352711	0.000296619	0.000396825	0.00427619	0.00112863	0.000696954
	0.000714339	0.000789058	0.000659568	0.000458505	0.000907568	0.00148773	0.00228194	0.000916974	0.000377568	0.000740553	0.000670391	0.000614653	0.000314961	0.00019076	0.000427213	0.000254827	0.000377516	0.00014509	0.000491194	0.00107417	0.00296619	0.000108225	0.000137942	0.000403083	0.000348477
Methylobacteriaceae	0.000649224	9.56434e-05	0.000414586	6.55008e-05	0.000116355	0.000206629	0.000305617	0.000857171	0.000155469	0.00023481	0.000130354	0.000297413	0	0.000171684	0.00121756	0.0018818	0.00027817	0.00205198	0.000982387	0.000176356	0.000118647	0.0001443	0.00269752	0.00219277	0.000788658
Burkholderiaceae	0.000631812	0.00231935	0.000339207	0.000720508	0.000372335	0.000619886	0.000224119	0.00101665	0.000466408	0.000559931	0.000595903	0.000515515	0.000230971	0.000171684	0.000256328	0.00056846	0.000218562	0.000455996	0.000842046	0.000192388	0.000276844	0.000324675	0.00265154	0.000967399	0.000256772
	0.000624593	0.00143465	0.000489965	0.00139735	0.000442148	0.00121911	0.000937226	0.000857171	0.000488617	0.000812803	0.000670391	0.000416378	0.000230971	0.00019076	0.000363131	0.000372439	0.000635816	0.000290179	0.000473651	0.000977972	0.0010876	0.000126263	0.000321864	0.000386959	0.000366818
	0.000611433	2.39109e-05	0.00171488	0.000742342	0.000511961	0.00057856	0.00059086	0.000159474	0.000266519	0.000451557	0.00102421	0.00103103	0.000692913	0.000171684	0.000491296	0.000646869	0.000556339	0.000331634	0.000491194	0.000160323	0.000494364	5.41126e-05	0.000398498	0.00233788	0.000751976
Caldilineaceae	0.000587354	0	0.000263827	6.55008e-05	0.000581774	0.0007232	0.000835354	0.00191368	0.000977235	0.00135467	7.44879e-05	9.91375e-05	6.29921e-05	0.000152608	0.000405853	0.000607664	0.0002583	0.000290179	0.000210512	0.000801616	0.00174016	0.000270563	0.00121082	0.000902905	0.000293454
	0.000570057	0.000334752	0.000376896	0.00235803	0.000395606	0.000888503	0.000101872	0.000578092	0.000533037	0.000812803	0.00148976	0.00212154	0.00123885	1.9076e-05	2.13607e-05	5.88062e-05	0.000139085	4.14542e-05	0.000245597	0.000977972	0.000138422	0.000126263	0.00058242	6.44932e-05	3.66818e-05
Peptostreptococcaceae	0.000566884	0	0.000621879	4.36672e-05	4.65419e-05	6.19886e-05	0	0.00217283	0.000244309	0.00233003	0.000372439	0.000693963	0	0.000133532	0	3.92042e-05	7.9477e-05	0	0.0020174	0.000224452	0.00021752	0.000126263	0.00372442	0.00029022	0.000165068
	0.000562643	0.000908613	0.00154527	0.00198686	0.000767942	0.000619886	0.00128359	0.000358816	0.000199889	0.000379308	0.000558659	0.000832755	0.000251969	0.000286139	0.000363131	0.000215623	0.00027817	0.000165817	0.000631535	0.000625261	0.000454815	0.000234488	6.13074e-05	0.00014511	0.000348477
Ardenscatenaceae	0.000560914	0	1.88448e-05	0	0.000349065	0.000516572	0.000468613	0.00137546	0.000843976	0.00135467	0	1.98275e-05	0	9.53798e-05	0.00147389	0.000705675	0.00107294	0.000269452	0.000298225	0.000705422	0.00112715	0.0001443	0.000306537	0.00156396	0.000751976
Saprospiraceae	0.000547192	0.000310841	0.000358051	0.000436672	0.000884297	0.000971155	0.000427864	0.00101665	0.000421988	0.00104761	0.000986965	0.000138793	0.000146982	1.9076e-05	0.000170885	0.000215623	0.000238431	2.07271e-05	0.000877131	0.00134671	0.00130512	0.00021645	0.000199249	0.000935152	0.000440181
	0.000541589	4.78217e-05	0.00139452	0.000371171	0.000395606	0.000165303	0.000264868	0.000538224	0.000910605	0.000975363	0.000651769	0.000495688	0.000545932	0.000419671	0.000576738	0.000431246	0.000437124	0.000601086	0.000508736	0.000705422	0.000632786	0.000595238	0.000306537	0.000403083	0.00062359
Nocardiaceae	0.000537405	7.17326e-05	0.000942241	0.000109168	6.98129e-05	8.26515e-05	8.14979e-05	0.000199342	8.88395e-05	0.00039737	0.000651769	0.000832755	8.39895e-05	9.53798e-05	0.000106803	0.000117612	9.93463e-05	0.00014509	0.00310505	4.8097e-05	0.000118647	0	0.00514982	8.06166e-05	0.000220091
Cellulomonadaceae	0.000510669	0.000406485	0.000113069	0.000240169	0.000349065	0.000557897	0.000325992	0.00105651	0.00104386	0.000903114	0.000111732	0.00015862	0	7.63038e-05	0.000384492	0.000627266	0	0.000414542	0.000561364	0.000513034	0.000395491	0.000992063	0.000674381	0.00211215	0.000238431
Chloroflexaceae	0.000500167	0	0.000226138	0	0.000465419	0.00057856	0.00138546	0.00340875	0.000955025	0.000975363	5.58659e-05	0	0	0	0.000106803	9.80104e-05	5.96078e-05	0.000580359	0.000280682	0.000577164	0.0011667	0.0001443	0.000659054	0.000225726	5.50227e-05
	0.000497292	0	0.000113069	2.18336e-05	0.000139626	4.13257e-05	6.11234e-05	0.000418619	0.000621877	0.000559931	0.000167598	0	4.19948e-05	0.000286139	0.00113212	0.00217583	0.00053647	0.00143017	0.000421023	0.000304614	0.00021752	5.41126e-05	0.000306537	0.00183806	0.00104543
	0.000490525	0.000526039	0.000904551	0.00163752	0.000907568	0.000702537	0.000692732	0.00013954	0.000177679	0.00023481	0.00188082	0.0010112	0.000650919	0.000209836	8.54427e-05	0.000196021	0.00053647	4.14542e-05	0.000315767	6.41293e-05	0.000237295	0	0.000183922	0.000161233	0.000275113
Nitrosomonadaceae	0.000460156	2.39109e-05	5.65344e-05	4.36672e-05	0.000930839	0.00136375	0.000366741	0.00155487	0.0011327	0.000722491	0	0	0	0	6.4082e-05	1.96021e-05	1.98693e-05	4.14542e-05	0.000140341	0.000432873	0.00150287	0.00205628	0.000183922	0.000386959	0
	0.000454648	0.000143465	0.000339207	4.36672e-05	0	4.13257e-05	4.0749e-05	0.000358816	0.00155469	0.000361246	0.000242086	7.931e-05	2.09974e-05	0.000305215	8.54427e-05	3.92042e-05	0	0	0.000157884	6.41293e-05	9.88728e-05	0.00342713	0.00297341	0.000112863	0.00042184
Sporichthyaceae	0.000451173	0.000167376	0.000207293	0.000240169	0.000209439	0.00014464	8.14979e-05	0.000119605	0.000355358	0.000686367	5.58659e-05	0.000178448	0	0.00019076	0.000427213	0.000548858	0.000218562	0.000455996	0.000473651	0.000288582	0.000316393	0.000234488	0.0018852	0.0029022	0.000440181
	0.000446562	0.000143465	0.000489965	8.73343e-05	0.000395606	0.000475246	0.000468613	0.000239211	0.000244309	0.000108374	0.000819367	0.000931893	0.00113386	0.000858418	0.00032041	0.000215623	0.000397385	0.000559632	0.000526279	0.000448905	0.000593237	0.000396825	0.000199249	0.000370836	0.000293454
Erythrobacteraceae	0.000443002	0.00028693	0.000753793	0.000174669	0.000581774	0.00196297	0.000753856	0.000657829	0.000555247	0.000686367	0.000372439	0.00015862	0.000104987	5.72279e-05	0.000192246	0.000176419	9.93463e-05	0.000269452	0.000964845	0.000513034	0.00047459	0.000108225	0.000352517	0.000209603	0.000165068
Xanthobacteraceae	0.000441985	0.000430395	0.000358051	0.000436672	4.65419e-05	0.000206629	0.000101872	0.000239211	0.000355358	0.000288996	0.00027933	0.00055517	0.000209974	0.000114456	0.000576738	0.000823287	0.000774901	0.000538905	0.000771876	0.000112226	7.90983e-05	5.41126e-05	0.00116484	0.00108026	0.00100875
	0.000436631	0.000143465	0.0014699	0.0026637	0.000162897	0.000826515	0.00189483	5.98027e-05	0.000111049	0.000180623	0.000428305	0.000852583	0.000251969	0.000267063	0	1.96021e-05	3.97385e-05	0	0	0.00048097	0.000553688	5.41126e-05	0	0	1.83409e-05
	0.000435124	0	0	2.18336e-05	0.000116355	0.000165303	8.14979e-05	0.000498355	0.00566352	0.000469619	0	0	2.09974e-05	0	0	0	1.98693e-05	2.07271e-05	1.75426e-05	0.000144291	0.000593237	0.00196609	0.000643727	0	0
	0.000433857	0.000119554	0.000904551	0.000240169	0.000349065	0.000206629	0.000346366	0.000239211	0.000266519	0.000469619	0.000931099	0.00122931	0.00102887	0.000267063	0.000427213	0.000529256	0.000397385	0.000248725	0.000491194	0.000256517	0.000177971	0.000108225	0.000383171	0.000354713	0.000440181
	0.000433027	0.00274975	0	0.00504356	0	0	0	0	0	0	0	0.00015862	0	1.9076e-05	0	0	0	0	0	0	0	0	0.00242164	0	0
	0.000424602	0.00557123	0.000244983	0.00194319	2.3271e-05	2.06629e-05	2.03745e-05	0	0	0.000162561	0.000372439	0.000178448	0.000104987	0	6.4082e-05	0	7.9477e-05	2.07271e-05	0.000122798	4.8097e-05	3.95491e-05	1.80375e-05	0.00111886	0	3.66818e-05
	0.000419428	4.78217e-05	0.000565344	0.000218336	0.000349065	0.000206629	0.000325992	0.000538224	0.000377568	0.000740553	0.000558659	0.000753445	0.000377953	0.000343367	0.000405853	0.000294031	0.000417254	0.000414542	0.000824504	0.000545099	0.000533913	0.000306638	0.000367844	0.00024185	0.000311795
	0.000413793	7.17326e-05	0.000489965	6.55008e-05	0.000279252	6.19886e-05	0.000101872	0.000358816	0.000222099	0.000596055	1.8622e-05	0.000297413	0.000167979	0.000228912	0.00100395	0.000882094	0.000496732	0.000704722	0.000315767	0.000368743	0.000237295	0.000108225	0.000352517	0.000886782	0.001614
01D2Z48	0.00041189	0	1.88448e-05	0	2.3271e-05	0	4.0749e-05	1.99342e-05	8.88395e-05	0.000288996	1.8622e-05	0.000118965	0.000125984	0.00204113	0.00177294	0.00101931	0.00101333	0.000725449	0.000157884	3.20646e-05	0	3.6075e-05	0.000352517	0.000596563	0.00139391
Promicromonosporaceae	0.000405437	2.39109e-05	7.53793e-05	6.55008e-05	0.000465419	0.000743863	0.00040749	0.000458487	0.000399778	0.000252872	0.000111732	0.00031724	0.000230971	0.00019076	0.000341771	0.000646869	0.000139085	0.000165817	0.00336818	0.000288582	0.000296619	0.000126263	0.000306537	3.22466e-05	0.000275113
Streptosporangiaceae	0.000405118	0.000119554	0.000113069	0.000196502	0.000186168	0.000826515	0.000285243	0.00135553	0.000310938	0.000668304	0.000297952	0.000198275	6.29921e-05	0.000152608	0.000363131	0.000901696	0.000198693	0.000559632	0.000842046	0.000336679	0.00021752	0.00036075	0.000459805	0.000177356	0.000531886
Nitrospiraceae	0.000400826	0.000191287	0.000527655	4.36672e-05	0.00137299	0.000413257	0.000305617	0.000717632	0.000510827	0.00079474	0.000484171	0.000297413	4.19948e-05	0.000209836	0.000768984	0.000372439	0.000238431	0.000186544	0.000508736	0.000256517	0.00021752	0.000162338	0.000643727	9.67399e-05	0.000256772
	0.000400131	0	1.88448e-05	0	0.000162897	4.13257e-05	8.14979e-05	0.000159474	0.000133259	0.000541868	0	0	4.19948e-05	0.000782114	0.00151661	0.00148976	0.000298039	0.000829084	0.000263139	0.000144291	0.000158197	0.000108225	0.000659054	0.000999645	0.00117382
	0.000399045	2.39109e-05	0.000942241	0.000152835	0.000605045	0.000247954	0.000631609	0.000717632	0.000266519	0.000216747	0.00145251	0.000912065	0.000461942	0.000247987	0.000213607	0.000156817	0.000337777	0.000124363	0.000263139	0.000529067	0.000316393	0.000342713	3.06537e-05	0.00014511	0.000238431
Glycomycetaceae	0.000376223	0	1.88448e-05	0	9.30839e-05	0.00028928	0.00018337	0.000299013	0.000821766	0.0017701	3.72439e-05	0	2.09974e-05	0	0.000234967	0	1.98693e-05	2.07271e-05	1.75426e-05	0.000240485	1.97746e-05	0.00494228	0	0	0
Gemmatimonadaceae	0.000367202	0.000932524	0.000320362	0.000502172	0.000372335	0.000805852	0.000346366	0.000338882	0.000555247	0.000180623	0.00027933	0.00023793	0	7.63038e-05	0.000256328	0.000176419	9.93463e-05	0.000455996	0.000929759	0.000256517	0.000237295	0.0001443	0.000551766	0.000628809	0.000128386
Frankiaceae	0.000360499	0.000717326	0.000282672	0.00030567	0.000162897	0.000103314	0	9.96711e-05	0.000177679	0.000379308	0.000148976	0.000198275	8.39895e-05	0.000515051	0.000405853	0.00103891	0.000298039	0.000829084	0.000561364	0.000176356	7.90983e-05	1.80375e-05	0.00087363	0.000499823	0.000696954
Halomonadaceae	0.000359219	0	0	0	0	0	0	0	0	0.000252872	0	0	0	0	0	0.00819367	0	0	0	1.60323e-05	0	3.6075e-05	0.000122615	0	0
Intrasporangiaceae	0.000328809	0.000263019	0.000113069	0.000196502	0.00023271	0.000330606	0.000244494	0.00037875	0.000199889	0.00079474	9.31099e-05	9.91375e-05	6.29921e-05	1.9076e-05	0.000256328	0.000431246	0.000139085	4.14542e-05	0.000140341	0.000336679	0.000316393	0.000685426	0.000796996	0.000967399	0.000751976
Erysipelotrichaceae	0.000328202	2.39109e-05	0.000603034	4.36672e-05	0	2.06629e-05	0	0	0.000111049	0	0.000130354	0.00170517	0	1.9076e-05	6.4082e-05	7.84083e-05	1.98693e-05	0	0.0018946	0	1.97746e-05	0.000126263	0.00260556	0.000209603	0.00020175
	0.000320225	0	0	0	2.3271e-05	0	2.03745e-05	0.000657829	0.000111049	0.000505744	0	0	0	3.81519e-05	6.4082e-05	0.00221503	0.000456993	8.29084e-05	0	0.000432873	0.000593237	1.80375e-05	0.00082765	0.000757796	0.000880362
Veillonellaceae	0.000318289	2.39109e-05	1.88448e-05	0	0	2.06629e-05	0	0	2.22099e-05	0.00363052	0.000130354	5.94825e-05	0	1.9076e-05	2.13607e-05	0	0	0	0.000842046	0.00126655	1.97746e-05	0	0.00154801	1.61233e-05	0
Thermotogaceae	0.000314697	0	0	0	0.000442148	6.19886e-05	0.000529737	0.000538224	0.000710716	0.000433495	0	3.9655e-05	2.09974e-05	1.9076e-05	0.000768984	0.000294031	0.000695424	0.000518178	0.000175426	0.000577164	0.000810757	9.01876e-05	0	0.000257973	0.000568567
	0.000310493	2.39109e-05	0.000169603	2.18336e-05	0.00023271	0.000103314	2.03745e-05	0.000179408	0.000288728	0.000596055	0.000223464	0.000277585	0.000209974	0.000763038	0.000341771	0.000548858	0.000556339	0.00124363	0.00040348	3.20646e-05	3.95491e-05	0.000108225	0.000214576	0.000596563	0.000256772
Lactobacillaceae	0.000304685	2.39109e-05	0.001093	0	0	0	0	7.97369e-05	0	0.00140886	0.000223464	0.000436205	2.09974e-05	7.63038e-05	0.000106803	1.96021e-05	5.96078e-05	2.07271e-05	0.000859589	0.000192388	1.97746e-05	0	0.00262089	3.22466e-05	1.83409e-05
	0.000300632	4.78217e-05	0.000697258	0.000109168	0.000511961	0.00130176	0.00101872	0.000538224	0.000177679	0.000180623	0.000689013	0.000693963	8.39895e-05	0	0	0	0.000119216	2.07271e-05	7.01705e-05	0.000240485	0.000454815	9.01876e-05	0.000153268	1.61233e-05	0
	0.000297475	2.39109e-05	0.000150759	2.18336e-05	0.000255981	6.19886e-05	0.000142621	0.000159474	0.000155469	0.000288996	5.58659e-05	7.931e-05	0.000125984	0.000381519	0.000833066	0.000431246	0.000556339	0.000559632	0.00033331	0.000112226	0.000177971	5.41126e-05	0.000796996	0.000628809	0.000751976
Cryptosporangiaceae	0.000291724	4.78217e-05	0.000358051	0.000109168	2.3271e-05	8.26515e-05	0	0.000199342	0.000155469	0.000939238	9.31099e-05	0.000198275	0.000188976	0.000133532	0.000469935	0.000411644	0.000357647	0.000248725	0.000859589	8.01616e-05	7.90983e-05	0	0.000674381	0.000612686	0.000678613
Rhodothermaceae	0.000283873	0	0	0	0.000162897	8.26515e-05	0.000122247	0.000338882	0.000533037	0.000162561	0	3.9655e-05	0	3.81519e-05	0.000149525	0.000176419	1.98693e-05	4.14542e-05	0.000210512	0.000256517	0.00021752	0.00198413	0.0014254	0.000209603	0.000641931
S47	0.000283181	0.000191287	0.0005465	0.00061134	0.000209439	0.00014464	0.000224119	0.000398684	0.000266519	9.03114e-05	0.000521415	0.000297413	0.000230971	0.000171684	0.00032041	0.000196021	0.000357647	0.000103636	0.000122798	9.61939e-05	0.000158197	0.000324675	0.000567093	0.00024185	0.000403499
Pseudanabaenaceae	0.0002809	0	0	0	0	2.06629e-05	6.11234e-05	0.000916974	6.66297e-05	0.000379308	0	0	2.09974e-05	1.9076e-05	6.4082e-05	0.000646869	0.000139085	4.14542e-05	0	0.00200404	0.000593237	0.000342713	1.53268e-05	1.61233e-05	0.00139391
	0.000267937	4.78217e-05	0.000169603	6.55008e-05	0.000302523	0.000123977	8.14979e-05	0.00037875	0.000310938	0.000379308	0.00018622	9.91375e-05	0.000314961	0.000171684	0.000405853	0.000156817	0.000357647	0.00064254	0.000719248	0.00068939	0.000197746	0.000162338	3.06537e-05	0.000161233	0.000275113
mitochondria	0.000265373	0.000358663	0.000734948	8.73343e-05	4.65419e-05	0	0.000264868	7.97369e-05	0.000111049	0.000198685	1.8622e-05	0.000297413	0	0.000228912	0.000277689	0.000313633	7.9477e-05	0.000683995	0.000473651	0.00161926	1.97746e-05	0	0.000107288	0.000128986	0.000238431
	0.000261922	2.39109e-05	5.65344e-05	8.73343e-05	0.000255981	0.000557897	0.000101872	0.000299013	0.000755136	0.00187848	0.000316574	0.000218103	0.000125984	3.81519e-05	2.13607e-05	1.96021e-05	0	4.14542e-05	0.000596449	0.000288582	0.000316393	0.000126263	4.59805e-05	9.67399e-05	1.83409e-05
	0.00026067	4.78217e-05	0.000829172	0.000327504	0.000349065	0.000247954	0.000651983	0.000358816	0.000133259	9.03114e-05	0.000651769	0.000297413	6.29921e-05	0.000247987	0.000106803	3.92042e-05	7.9477e-05	0.000124363	0.000263139	0.000272549	0.000454815	0.000162338	4.59805e-05	0.000209603	0.00020175
UD5	0.000250806	0.000143465	0.000923396	0.000786009	9.30839e-05	0.000103314	0.000142621	0.000318947	8.88395e-05	0.000126436	0.000856611	0.00031724	0.00039895	3.81519e-05	0.000149525	0	0.000198693	2.07271e-05	0.00040348	4.8097e-05	7.90983e-05	0.000162338	0.00029121	0.000274096	5.50227e-05
Nannocystaceae	0.000250572	4.78217e-05	0.00047112	0.000196502	0.000279252	0.000475246	0.000529737	0.0007575	0.000155469	0.000433495	5.58659e-05	0.000138793	6.29921e-05	7.63038e-05	6.4082e-05	3.92042e-05	0.000158954	0.000186544	0.000245597	0.000464937	0.000355942	0.00021645	0.000183922	0.000161233	0.000256772
MND4	0.000242618	0	0.000188448	0.00248903	0.000372335	0.000371932	0.000203745	0.000299013	0.000199889	0.000180623	0.000167598	0.000138793	6.29921e-05	0	2.13607e-05	0	1.98693e-05	0	1.75426e-05	0.000513034	0.000435041	0.000126263	1.53268e-05	0	0
	0.000237912	2.39109e-05	0.000734948	0.000283837	0.000558503	0.000330606	0.000162996	9.96711e-05	4.44198e-05	1.80623e-05	0.000651769	0.000535343	0.000587927	0.00019076	8.54427e-05	1.96021e-05	0.000238431	0.000103636	0.000280682	6.41293e-05	0.00021752	0.000108225	4.59805e-05	4.83699e-05	0.000275113
A4b	0.000237357	4.78217e-05	0.000791482	0.000109168	0.00048869	0.000309943	0.000203745	0.000578092	0.000177679	0.000722491	7.44879e-05	0.000138793	0.000209974	0.000133532	0.000106803	5.88062e-05	9.93463e-05	0.000103636	0.000105256	0.000304614	0.000237295	5.41126e-05	0.000475132	0.000128986	3.66818e-05
	0.000225094	0	3.76896e-05	0	0	0	2.03745e-05	0.000179408	0.00191005	0.000216747	0	1.98275e-05	2.09974e-05	0	0	0	0	0	0	3.20646e-05	7.90983e-05	0.002886	0	0	0
Rhodocyclaceae	0.000217229	0.000430395	0.000621879	0.000633174	9.30839e-05	0.000206629	0.000264868	7.97369e-05	0.000222099	0.000144498	0.000633147	0.000337068	8.39895e-05	5.72279e-05	4.27213e-05	7.84083e-05	3.97385e-05	0.000103636	0.000280682	1.60323e-05	0.000118647	0.0001443	0.000459805	4.83699e-05	7.33635e-05
PAUC26f	0.000217017	2.39109e-05	0	2.18336e-05	0.000255981	0.000371932	0.000733481	0.000478421	0.000333148	0.000361246	3.72439e-05	0.000198275	0.000146982	1.9076e-05	0.000363131	0.000117612	7.9477e-05	2.07271e-05	1.75426e-05	0.000288582	0.000988728	0.0001443	0	9.67399e-05	0.000110045
Sphingobacteriaceae	0.000211435	4.78217e-05	3.76896e-05	6.55008e-05	9.30839e-05	0.000165303	4.0749e-05	0.000259145	0.000222099	0.000361246	7.44879e-05	1.98275e-05	4.19948e-05	0	6.4082e-05	7.84083e-05	0	0	0.000578907	8.01616e-05	0.000375717	0.00238095	0	3.22466e-05	5.50227e-05
[Chlorothrixaceae]	0.000198282	0	7.53793e-05	0	4.65419e-05	0	0	0	8.88395e-05	5.41868e-05	0	0.000138793	0	0.000743962	0.000982591	0.000588062	0.000516601	0.000393815	8.77131e-05	1.60323e-05	1.97746e-05	0	0.000260556	0.000177356	0.000568567
	0.000187949	4.78217e-05	1.88448e-05	4.36672e-05	0.000162897	0.000268617	4.0749e-05	0.000318947	0.000177679	0.000216747	1.8622e-05	1.98275e-05	0	0.000209836	0.000128164	0.000372439	0.000198693	0.000435269	0.00040348	0.000352711	0.000514139	0.000126263	3.06537e-05	0.000257973	0.000146727
OM27	0.00018705	4.78217e-05	0.000263827	0.000393005	0.000325794	0.000557897	0.000366741	0.000259145	0.000399778	0.000343183	5.58659e-05	3.9655e-05	0.000104987	5.72279e-05	4.27213e-05	7.84083e-05	5.96078e-05	0.00014509	0.000228054	0.000288582	7.90983e-05	0.00021645	3.06537e-05	3.22466e-05	7.33635e-05
Clostridiaceae	0.000186528	0	0.000169603	2.18336e-05	4.65419e-05	4.13257e-05	0	0.00013954	0	0.000162561	0.000223464	0.000654308	0	5.72279e-05	4.27213e-05	0	0	6.21813e-05	0.000491194	6.41293e-05	0.000296619	7.21501e-05	0.00174726	0.000128986	5.50227e-05
	0.000186145	0	9.42241e-05	2.18336e-05	0.000418877	6.19886e-05	0.000366741	0.000199342	0.000155469	0.000487682	5.58659e-05	1.98275e-05	2.09974e-05	0.000114456	0.000512656	0.000235225	0.000198693	6.21813e-05	3.50853e-05	0.000641293	0.000118647	9.01876e-05	0.000229903	0.000161233	0.000165068
Paenibacillaceae	0.000183787	2.39109e-05	3.76896e-05	4.36672e-05	9.30839e-05	6.19886e-05	8.14979e-05	0.000199342	0.000133259	0.000288996	0.000130354	0.000257758	0.000146982	0.000171684	0.000170885	7.84083e-05	3.97385e-05	4.14542e-05	0.000122798	0.000128259	0.000177971	0.000306638	0.00145605	0.00014511	7.33635e-05
Prevotellaceae	0.00018307	0	0.00047112	0	0	8.26515e-05	0	3.98684e-05	0.000111049	0	1.8622e-05	0.00095172	0	1.9076e-05	2.13607e-05	0.000117612	3.97385e-05	0	0.00108764	3.20646e-05	7.90983e-05	1.80375e-05	0.00101157	0.000274096	1.83409e-05
	0.0001814	0.000143465	0.000169603	2.18336e-05	0.000395606	0.000268617	0.000387115	0.000398684	0.000133259	0.000162561	3.72439e-05	0	0.000104987	0.00019076	6.4082e-05	3.92042e-05	0.000417254	0.000207271	0	0.000256517	0.000237295	3.6075e-05	0.000567093	9.67399e-05	1.83409e-05
	0.000179348	0	0	0	4.65419e-05	8.26515e-05	4.0749e-05	0.000318947	0.000244309	0.000162561	0	0	0	5.72279e-05	0.000256328	0.000254827	9.93463e-05	8.29084e-05	7.01705e-05	3.20646e-05	0.000197746	0.000252525	0.0014867	0.000435329	0.000183409
	0.000174217	2.39109e-05	0.000433431	2.18336e-05	0.00048869	0.000351269	0.000794605	0.000159474	2.22099e-05	0.000126436	0.000428305	5.94825e-05	0.000335958	0	2.13607e-05	0	0	2.07271e-05	0	0.000304614	0.00047459	3.6075e-05	4.59805e-05	3.22466e-05	0
	0.000170014	0	0	0	0	0	0	5.98027e-05	0.00133259	0.000252872	0	0	0	0	0	0	0	0	0	0	0	0.00243506	0	0	0
	0.000168313	0	0.000376896	2.18336e-05	4.65419e-05	2.06629e-05	4.0749e-05	9.96711e-05	0.000177679	0.000126436	3.72439e-05	0.000218103	0.000209974	0.000515051	0.000299049	0.000215623	0.000377516	0.000124363	7.01705e-05	6.41293e-05	7.90983e-05	5.41126e-05	0.000306537	0.000209603	0.000348477
	0.000166675	0	7.53793e-05	0.000240169	4.65419e-05	4.13257e-05	0.000305617	0.000299013	0.000199889	0.000307059	7.44879e-05	7.931e-05	0	0.000133532	0.000170885	0.000176419	0.00027817	0.000103636	7.01705e-05	0.000320646	0.000276844	0.000162338	0.000107288	0.000403083	0.000128386
[Roseiflexaceae]	0.000161548	0	0	0	0.000162897	2.06629e-05	0	5.98027e-05	0.000133259	5.41868e-05	0	0	0	0.000457823	0.000256328	0.000392042	0.000635816	0.000290179	3.50853e-05	0.000352711	5.93237e-05	0	0.000367844	0.000177356	0.00042184
Desulfovibrionaceae	0.000161356	0	0.000207293	0	0	0	0	0	0	0.00133661	0	0	0	0	0	0	0	0	0.000684163	0.000432873	0	0	0.00119549	1.61233e-05	0
Acidobacteriaceae	0.000160667	0.00133901	3.76896e-05	0.000131002	0	0	0	0	0	0	0.000204842	7.931e-05	8.39895e-05	3.81519e-05	2.13607e-05	0	0	0	0.000280682	0	0	0	0.00163997	0	0
	0.000153951	9.56434e-05	5.65344e-05	0	0	2.06629e-05	0	0	0	0.000288996	0.000167598	0.000198275	2.09974e-05	0	4.27213e-05	0	0	0	0.000508736	0.000112226	0	0	0.00214576	0	3.66818e-05
Euzebyaceae	0.00014805	0	0.000169603	0	0.000116355	4.13257e-05	8.14979e-05	5.98027e-05	0.000244309	0.000415432	9.31099e-05	3.9655e-05	0	9.53798e-05	0.000192246	0.000176419	0.000178823	0.000186544	0.000122798	0.000256517	0.000257069	0.000450938	0.000168595	9.67399e-05	0.000110045
Myxococcaceae	0.000145989	0	0.000113069	2.18336e-05	0.000139626	0.000247954	6.11234e-05	0.000259145	0.000222099	0.000216747	3.72439e-05	1.98275e-05	0	1.9076e-05	0.000106803	7.84083e-05	3.97385e-05	0.000248725	0.000140341	0.000160323	0.000177971	5.41126e-05	0.000398498	0.000612686	0.000128386
Alteromonadaceae	0.000145213	0	0	2.18336e-05	9.30839e-05	0.000165303	6.11234e-05	0.000179408	0.000977235	0.00128242	9.31099e-05	0	0	0	0	0	0	0	0.000210512	1.60323e-05	0	0.00021645	0.000168595	0	0
[Fimbriimonadaceae]	0.000138667	4.78217e-05	0.000244983	4.36672e-05	0.000325794	0.000123977	6.11234e-05	0.000239211	0.000155469	0.000361246	0.000223464	5.94825e-05	6.29921e-05	5.72279e-05	0.000128164	1.96021e-05	0.000178823	0.000103636	0.000192969	0.000192388	0.000257069	7.21501e-05	0	4.83699e-05	0.000128386
	0.000138234	7.17326e-05	0.000301517	0.00030567	0.000116355	2.06629e-05	0.000122247	0.000239211	4.44198e-05	7.22491e-05	5.58659e-05	0.00031724	0.000167979	0.000286139	0	0	1.98693e-05	0	0.000105256	0.000112226	0.000177971	7.21501e-05	0.000674381	1.61233e-05	1.83409e-05
[Barnesiellaceae]	0.000137555	0	0	0	0	0	0	0	0	0.00247453	0	0	0	5.72279e-05	0	0	0	0	0	0.000769551	0	0	0	0	0
Oscillochloridaceae	0.000137092	0	0	0	0	0	6.11234e-05	0.000817303	0.000177679	0.000198685	0	0	0	0	0.000234967	0.000392042	9.93463e-05	0.000124363	0.000140341	9.61939e-05	5.93237e-05	3.6075e-05	7.66342e-05	0.000757796	1.83409e-05
	0.000136977	0	1.88448e-05	2.18336e-05	4.65419e-05	0	0	3.98684e-05	6.66297e-05	3.61246e-05	0	1.98275e-05	0	0	0	0	0	0	0	0.000112226	3.95491e-05	0.002886	0	0	0
Ruaniaceae	0.000136569	0	0	0	0	0	0	0.000219276	0.000244309	0.000162561	0	0	0	0	0	0	0	0	0	0	0	0.00265152	0	0	0
	0.000135314	0.000310841	0	0.000720508	2.3271e-05	2.06629e-05	0	1.99342e-05	0	3.61246e-05	0.000223464	5.94825e-05	8.39895e-05	0.00019076	0.000555378	0.000274429	0.000119216	0.000207271	0	3.20646e-05	7.90983e-05	0	1.53268e-05	0.000128986	0.000146727
	0.000132113	0	0	0	2.3271e-05	4.13257e-05	2.03745e-05	0.00169441	0.000310938	0.000487682	0	0	0	0	0	0	0	0	7.01705e-05	1.60323e-05	5.93237e-05	1.80375e-05	0.000429152	0	0
	0.000131751	0	7.53793e-05	0	0.000349065	0.000371932	0.000285243	0.000239211	4.44198e-05	5.41868e-05	0.000428305	0.000198275	0.00048294	0.000152608	2.13607e-05	1.96021e-05	0.000139085	0	1.75426e-05	0.000192388	0	7.21501e-05	0	0	1.83409e-05
Bifidobacteriaceae	0.000131271	0	0.000734948	2.18336e-05	2.3271e-05	0	8.14979e-05	3.98684e-05	2.22099e-05	1.80623e-05	0.000130354	0.000198275	2.09974e-05	0.000133532	2.13607e-05	5.88062e-05	1.98693e-05	0	0.000701705	0	0	1.80375e-05	0.00087363	3.22466e-05	0
	0.000126451	0.00028693	7.53793e-05	0.00126635	4.65419e-05	0.000103314	0.000305617	0.000338882	2.22099e-05	3.61246e-05	0.000130354	3.9655e-05	0	0	2.13607e-05	1.96021e-05	0	0	0.000157884	1.60323e-05	0	0	0.000168595	0	0
	0.000126371	0	5.65344e-05	2.18336e-05	9.30839e-05	0.000123977	6.11234e-05	0.000458487	0.000377568	0.000216747	1.8622e-05	7.931e-05	0.000125984	3.81519e-05	0.000106803	7.84083e-05	5.96078e-05	0.000103636	0.000280682	0.000224452	7.90983e-05	0.000234488	1.53268e-05	3.22466e-05	0.000146727
	0.00012459	2.39109e-05	7.53793e-05	4.36672e-05	9.30839e-05	6.19886e-05	0.000101872	0.000199342	6.66297e-05	0.000252872	3.72439e-05	0	0	0.00019076	0.000256328	0.000294031	3.97385e-05	0.00014509	0.000122798	0.000176356	3.95491e-05	9.01876e-05	0.000214576	0.000354713	0.000110045
Thermogemmatisporaceae	0.000123386	0.00107599	0	0.000524006	0	0	0	0	0	0	0	0	2.09974e-05	0	2.13607e-05	0	0	0	0	0	0	0	0.00130278	1.61233e-05	0
	0.000121209	0	0	0	0	0	0	0	0.000133259	5.41868e-05	0	0	0	0	0	0	0	0	0	0	5.93237e-05	0.00241703	0.00024523	0	0
	0.000118494	4.78217e-05	0.000358051	0	4.65419e-05	0	2.03745e-05	0	4.44198e-05	0.000126436	0.000148976	0.000376723	0.000188976	0.000228912	2.13607e-05	7.84083e-05	0.000198693	0.00014509	0.000368395	6.41293e-05	1.97746e-05	3.6075e-05	3.06537e-05	0.000128986	0.000165068
S24-7	0.000118278	0	3.76896e-05	0	0	0	4.0749e-05	0	0	3.61246e-05	0	0.000257758	0	5.72279e-05	6.4082e-05	7.84083e-05	3.97385e-05	0	0.000350853	0	3.95491e-05	0	0.0016553	1.61233e-05	0.000165068
	0.000116965	2.39109e-05	0.000282672	8.73343e-05	0	0.000103314	2.03745e-05	0.000159474	0.000155469	1.80623e-05	0.000409683	0.000218103	0.000230971	1.9076e-05	4.27213e-05	7.84083e-05	7.9477e-05	2.07271e-05	0.00040348	0.000176356	0.000177971	0	3.06537e-05	3.22466e-05	3.66818e-05
Rikenellaceae	0.000114915	0	9.42241e-05	0	0	0	0	0	0	0.00171592	5.58659e-05	0	0	0	0	0	0	0	0.000175426	0.000609228	0	0	0.000107288	0	0
Ktedonobacteraceae	0.000110989	0	0	0	0	0	0	0	0	0	0	0	0.000104987	0.00186944	2.13607e-05	9.80104e-05	7.9477e-05	0	0	0	0	0	0.000490459	0	0
EB1003	0.000108757	0.00102817	3.76896e-05	0.000240169	0	0	0	0	0	1.80623e-05	0.000335196	0.000376723	0.00039895	1.9076e-05	2.13607e-05	0	1.98693e-05	0	0	0	0	0	4.59805e-05	3.22466e-05	3.66818e-05
	0.000105471	0	0	0	0	0	0	1.99342e-05	2.22099e-05	1.80623e-05	0	0	0	0.000362443	0.000512656	0.000627266	0.0002583	0.000124363	5.26279e-05	0	0	0	0.000260556	1.61233e-05	0.000256772
Deinococcaceae	9.90191e-05	0	0	0	0	0	0	0	0	0	0	0	0	0	0	0	0	0	0	0	0	0	0.00236033	1.61233e-05	0
211ds20	9.85058e-05	0	0.000113069	0	0.000139626	0.000454583	8.14979e-05	0.000279079	0.000155469	0.000523806	0	0	0	0	2.13607e-05	0	1.98693e-05	2.07271e-05	0.00033331	0.000128259	5.93237e-05	1.80375e-05	0	1.61233e-05	0
0319-6G20	9.65437e-05	4.78217e-05	0.000150759	2.18336e-05	6.98129e-05	2.06629e-05	8.14979e-05	9.96711e-05	0.000266519	0.000198685	0.000130354	9.91375e-05	8.39895e-05	0.000114456	8.54427e-05	1.96021e-05	0.000198693	6.21813e-05	1.75426e-05	9.61939e-05	7.90983e-05	3.6075e-05	6.13074e-05	0.000128986	0.000146727
Neisseriaceae	9.53273e-05	0.000454306	7.53793e-05	0	0	0	0	0	0	0.000108374	9.31099e-05	0	0	0	0	0.000960502	1.98693e-05	0	0.000298225	3.20646e-05	0	0	0.000229903	1.61233e-05	0
	9.21891e-05	0	7.53793e-05	0	2.3271e-05	0	6.11234e-05	0.00013954	0.000310938	0.000379308	0.000111732	9.91375e-05	0	0.000114456	8.54427e-05	0.000117612	0.000178823	0.000186544	8.77131e-05	0.000128259	7.90983e-05	1.80375e-05	0	1.61233e-05	0
	9.19878e-05	0	0.000226138	4.36672e-05	0.000139626	0.000185966	0.000305617	0.000299013	0	5.41868e-05	0.000223464	1.98275e-05	0	1.9076e-05	4.27213e-05	1.96021e-05	5.96078e-05	4.14542e-05	0.000315767	9.61939e-05	7.90983e-05	0	0	0	3.66818e-05
	8.99002e-05	0	7.53793e-05	0	2.3271e-05	4.13257e-05	4.0749e-05	0.000119605	0.000266519	0.000307059	0.000111732	9.91375e-05	2.09974e-05	7.63038e-05	2.13607e-05	1.96021e-05	0.000158954	0	0	0.000128259	7.90983e-05	0.000487013	3.06537e-05	3.22466e-05	1.83409e-05
Aurantimonadaceae	8.92086e-05	0	1.88448e-05	0	4.65419e-05	4.13257e-05	0	0.000239211	4.44198e-05	3.61246e-05	0	0	0	0	0	0	0	0	0.000105256	0	1.97746e-05	7.21501e-05	0.00151736	0	0
Alicyclobacillaceae	8.85525e-05	0	0	0	6.98129e-05	0.000227292	0.000203745	0.000259145	6.66297e-05	7.22491e-05	0	0	0	0	2.13607e-05	0	1.98693e-05	0	0	8.01616e-05	9.88728e-05	0.000739538	0.000229903	0	3.66818e-05
	8.68929e-05	0	7.53793e-05	0	4.65419e-05	6.19886e-05	6.11234e-05	3.98684e-05	0.000310938	0.000108374	0	3.9655e-05	4.19948e-05	3.81519e-05	0.000277689	7.84083e-05	7.9477e-05	0.00014509	1.75426e-05	0.000160323	1.97746e-05	0.0001443	1.53268e-05	4.83699e-05	0.000275113
Ectothiorhodospiraceae	8.56254e-05	2.39109e-05	9.42241e-05	0	4.65419e-05	2.06629e-05	6.11234e-05	9.96711e-05	0.000310938	0.000252872	9.31099e-05	9.91375e-05	0.000125984	0	4.27213e-05	0	0	2.07271e-05	1.75426e-05	6.41293e-05	0.000177971	0.000450938	0	1.61233e-05	3.66818e-05
	8.5531e-05	0	3.76896e-05	4.36672e-05	0.000162897	0.000475246	0.000387115	0	4.44198e-05	0.000162561	0	5.94825e-05	8.39895e-05	0	0	0	0	0.000227998	0.000122798	6.41293e-05	0.000118647	0	4.59805e-05	1.61233e-05	0
TK06	8.5124e-05	0	3.76896e-05	0	6.98129e-05	8.26515e-05	2.03745e-05	0.000119605	8.88395e-05	0.00023481	0.000130354	0.000257758	4.19948e-05	1.9076e-05	4.27213e-05	1.96021e-05	0.000119216	0.000248725	0.000140341	6.41293e-05	7.90983e-05	0	7.66342e-05	0.000112863	3.66818e-05
Flammeovirgaceae	8.50239e-05	0	0	0	0	0	0	1.99342e-05	0.000533037	1.80623e-05	0	0	0	0	2.13607e-05	0.000294031	5.96078e-05	0.00014509	0	0	0	0.000901876	1.53268e-05	3.22466e-05	0
	8.3924e-05	2.39109e-05	1.88448e-05	0.000524006	4.65419e-05	6.19886e-05	8.14979e-05	0.000199342	4.44198e-05	0.000252872	0	9.91375e-05	2.09974e-05	0	0	0	1.98693e-05	0	0.000105256	0.000192388	0.000158197	7.21501e-05	7.66342e-05	1.61233e-05	0
Dermatophilaceae	8.36116e-05	2.39109e-05	0	2.18336e-05	9.30839e-05	6.19886e-05	0	0.000119605	0.000111049	0.000108374	1.8622e-05	0	6.29921e-05	3.81519e-05	6.4082e-05	5.88062e-05	5.96078e-05	0	0.000192969	4.8097e-05	7.90983e-05	0.000180375	0.000229903	0.000177356	0.000256772
	8.29799e-05	4.78217e-05	0.000433431	4.36672e-05	4.65419e-05	6.19886e-05	0.000101872	0.000119605	2.22099e-05	0.000108374	5.58659e-05	1.98275e-05	0.000104987	3.81519e-05	0	0	0.000158954	0	0.000526279	6.41293e-05	1.97746e-05	1.80375e-05	0	0	0
	8.27775e-05	0	3.76896e-05	0	2.3271e-05	2.06629e-05	4.0749e-05	0.000219276	0.000355358	9.03114e-05	1.8622e-05	0	4.19948e-05	0	0.000106803	3.92042e-05	5.96078e-05	8.29084e-05	3.50853e-05	0.000112226	1.97746e-05	0.000559163	0	3.22466e-05	9.17044e-05
	8.24702e-05	0	0.000961085	0	4.65419e-05	0	6.11234e-05	5.98027e-05	0	0.00023481	0	1.98275e-05	6.29921e-05	0	8.54427e-05	1.96021e-05	3.97385e-05	6.21813e-05	5.26279e-05	0.000112226	3.95491e-05	0	0	4.83699e-05	7.33635e-05
	8.11219e-05	0.000167376	0	0.000131002	0	0.000165303	0.000325992	0.000199342	0	3.61246e-05	5.58659e-05	3.9655e-05	0.000587927	9.53798e-05	0	0	0	0	0	0	3.95491e-05	3.6075e-05	3.06537e-05	0	3.66818e-05
	8.03447e-05	0.000119554	0	0	9.30839e-05	0	2.03745e-05	3.98684e-05	4.44198e-05	0.000252872	5.58659e-05	1.98275e-05	0	1.9076e-05	6.4082e-05	3.92042e-05	1.98693e-05	2.07271e-05	0.00033331	0.000144291	0.000138422	0.000162338	0.000122615	0.00014511	7.33635e-05
	7.93285e-05	0.000215198	9.42241e-05	4.36672e-05	0.000162897	2.06629e-05	0	1.99342e-05	6.66297e-05	0.000162561	5.58659e-05	0.00031724	8.39895e-05	3.81519e-05	2.13607e-05	3.92042e-05	0.000119216	8.29084e-05	1.75426e-05	0.000192388	7.90983e-05	0	0	1.61233e-05	5.50227e-05
	7.7673e-05	0	0.000226138	0	4.65419e-05	4.13257e-05	4.0749e-05	5.98027e-05	4.44198e-05	0.000198685	0	7.931e-05	2.09974e-05	3.81519e-05	6.4082e-05	7.84083e-05	0.000139085	0.000186544	7.01705e-05	0.000304614	0	0	0	9.67399e-05	0.000128386
	7.76509e-05	0	7.53793e-05	2.18336e-05	0.000139626	4.13257e-05	0.000203745	0.000159474	2.22099e-05	5.41868e-05	0.000372439	0.000138793	0.000230971	5.72279e-05	0	1.96021e-05	0	0	8.77131e-05	0.000112226	0	9.01876e-05	0	0	3.66818e-05
Methylophilaceae	7.74525e-05	2.39109e-05	3.76896e-05	8.73343e-05	0.000162897	0.000206629	2.03745e-05	0.000398684	0.000155469	0.000270934	1.8622e-05	0	0	1.9076e-05	0	0	0	0	8.77131e-05	8.01616e-05	3.95491e-05	0.000234488	1.53268e-05	0	0
	7.73953e-05	0	0	0	2.3271e-05	6.19886e-05	0.000162996	0.000119605	6.66297e-05	0.000451557	0	0	0	0.000133532	4.27213e-05	0.000313633	3.97385e-05	2.07271e-05	0	0.000176356	0.000138422	9.01876e-05	0	1.61233e-05	0
	7.38052e-05	0	1.88448e-05	0	4.65419e-05	6.19886e-05	0.000122247	0.00013954	8.88395e-05	7.22491e-05	1.8622e-05	0	4.19948e-05	9.53798e-05	4.27213e-05	7.84083e-05	0.000158954	4.14542e-05	0.000140341	0.000224452	0.000177971	3.6075e-05	6.13074e-05	4.83699e-05	5.50227e-05
Thermodesulfobiaceae	7.17547e-05	0	0.000716103	0	0	0	2.03745e-05	7.97369e-05	0.000111049	0.000108374	0	0	0	0	0.000213607	1.96021e-05	3.97385e-05	0	0	0	0.000395491	1.80375e-05	0	0	0
SJA-101	7.09999e-05	0	0.000489965	2.18336e-05	6.98129e-05	4.13257e-05	8.14979e-05	0.000338882	0	9.03114e-05	0	0	4.19948e-05	3.81519e-05	2.13607e-05	3.92042e-05	1.98693e-05	2.07271e-05	7.01705e-05	9.61939e-05	7.90983e-05	5.41126e-05	0	1.61233e-05	7.33635e-05
Porphyromonadaceae	6.99937e-05	0	0	0	0	0	0	0	0	0.000650242	0	0	0	0	0	0	0	0	7.01705e-05	0.00020842	0	0	0.000751015	0	0
	6.90716e-05	0	1.88448e-05	8.73343e-05	6.98129e-05	2.06629e-05	2.03745e-05	0.000199342	6.66297e-05	0.000198685	1.8622e-05	9.91375e-05	4.19948e-05	1.9076e-05	6.4082e-05	1.96021e-05	7.9477e-05	2.07271e-05	0.000192969	9.61939e-05	3.95491e-05	3.6075e-05	3.06537e-05	1.61233e-05	0.00020175
HTCC2089	6.89133e-05	0.000239109	3.76896e-05	0.000982511	4.65419e-05	0.000103314	6.11234e-05	0	0	0	1.8622e-05	0	0	0	0	0	0	0	0	4.8097e-05	9.88728e-05	1.80375e-05	0	0	0
	6.39309e-05	2.39109e-05	5.65344e-05	2.18336e-05	9.30839e-05	2.06629e-05	4.0749e-05	9.96711e-05	0.000133259	0.000108374	0.000111732	7.931e-05	2.09974e-05	7.63038e-05	4.27213e-05	0.000137215	0.000139085	2.07271e-05	1.75426e-05	8.01616e-05	3.95491e-05	3.6075e-05	1.53268e-05	6.44932e-05	5.50227e-05
	6.36041e-05	0	0.000169603	0.000262003	0	0	2.03745e-05	1.99342e-05	0	3.61246e-05	0.000297952	0.000376723	4.19948e-05	1.9076e-05	0	0	1.98693e-05	0	0.000192969	3.20646e-05	1.97746e-05	1.80375e-05	0	0	0
Campylobacteraceae	6.30637e-05	0	7.53793e-05	0	0	0	0	0	0	7.22491e-05	1.8622e-05	0.000198275	0	0	0	0	0	0	0.000350853	3.20646e-05	0	0	0.000674381	0	9.17044e-05
	6.18103e-05	0	0.000188448	0	2.3271e-05	0	0	0	0	1.80623e-05	1.8622e-05	0	0	0	0	0	0	0	0	0	3.95491e-05	0	0.00119549	0	0
	6.05696e-05	0	0	0	0	0	0	0	0	0	0	0	0	1.9076e-05	0	0.00135254	1.98693e-05	6.21813e-05	0	0	0	0	0	0	0
Carnobacteriaceae	6.03939e-05	0	1.88448e-05	0	0	0	0	0	2.22099e-05	7.22491e-05	0.000148976	0	0	3.81519e-05	4.27213e-05	0	1.98693e-05	2.07271e-05	3.50853e-05	1.60323e-05	0	0	0.000996245	0	1.83409e-05
	5.79445e-05	0	7.53793e-05	0	6.98129e-05	2.06629e-05	0	1.99342e-05	8.88395e-05	3.61246e-05	1.8622e-05	0	0	5.72279e-05	0.000149525	7.84083e-05	5.96078e-05	6.21813e-05	0	8.01616e-05	1.97746e-05	9.01876e-05	0.000107288	0.00033859	1.83409e-05
Actinospicaceae	5.74444e-05	0.000143465	0.000376896	0	0	0	0	0	0	0	0	0	0	0	0	0	0	0	0	0	0	0	0.000858303	0	0
Chlamydomonadaceae	5.66813e-05	0	0	0	0	0	0.000101872	0	0	0	0	0	0	0	0	0	0	0	0	0.000240485	1.97746e-05	0.000523088	0.000475132	0	0
[Thermobaculaceae]	5.59948e-05	0	7.53793e-05	0	2.3271e-05	0	2.03745e-05	0	4.44198e-05	9.03114e-05	0	1.98275e-05	0	1.9076e-05	0.000277689	9.80104e-05	0	8.29084e-05	0.000105256	3.20646e-05	0	0	0	0.00029022	0.000165068
	5.50439e-05	0	1.88448e-05	6.55008e-05	4.65419e-05	2.06629e-05	0	0.000259145	0.000199889	7.22491e-05	0	0	6.29921e-05	0	8.54427e-05	7.84083e-05	5.96078e-05	0	1.75426e-05	4.8097e-05	1.97746e-05	0.000162338	3.06537e-05	0	7.33635e-05
	5.45141e-05	0.000143465	0	4.36672e-05	6.98129e-05	2.06629e-05	0	1.99342e-05	4.44198e-05	0	0.000502793	1.98275e-05	2.09974e-05	0	2.13607e-05	0	5.96078e-05	6.21813e-05	8.77131e-05	9.61939e-05	5.93237e-05	1.80375e-05	0	0	1.83409e-05
Cryomorphaceae	5.44832e-05	0	5.65344e-05	2.18336e-05	4.65419e-05	0	2.03745e-05	7.97369e-05	2.22099e-05	3.61246e-05	0	1.98275e-05	0	0	0.000363131	5.88062e-05	0.000178823	0	3.50853e-05	0	1.97746e-05	5.41126e-05	3.06537e-05	8.06166e-05	0.000183409
Corynebacteriaceae	5.42305e-05	0	0.000113069	0	0	0	0	1.99342e-05	6.66297e-05	9.03114e-05	0.000335196	7.931e-05	0	1.9076e-05	0	1.96021e-05	0	0	3.50853e-05	3.20646e-05	0	0	0.000475132	1.61233e-05	0
	5.23667e-05	0	0	0	0	0	0	0	0	0	0	0	0	0	0	0	0	0	0	0	0	0	0.0012568	0	0
	5.19593e-05	0.000191287	0	0.000174669	4.65419e-05	4.13257e-05	0	0.00013954	0.000111049	3.61246e-05	9.31099e-05	0.000138793	0	1.9076e-05	2.13607e-05	1.96021e-05	1.98693e-05	2.07271e-05	0	8.01616e-05	5.93237e-05	0	0	1.61233e-05	1.83409e-05
	5.1308e-05	0.000191287	9.42241e-05	0.000196502	0.00023271	4.13257e-05	0.000101872	0	0	0	9.31099e-05	5.94825e-05	2.09974e-05	0	0	0	0	0	0	1.60323e-05	3.95491e-05	0.0001443	0	0	0
Helicobacteraceae	5.09078e-05	0	0.000188448	0	0	0	0	0	0	0.000415432	3.72439e-05	0.000277585	0	0	0	0	0	0	0.000192969	6.41293e-05	0	0	4.59805e-05	0	0
	4.94581e-05	0	5.65344e-05	4.36672e-05	0.000162897	0.000103314	0.000264868	0.000159474	0	9.03114e-05	3.72439e-05	3.9655e-05	0	0	2.13607e-05	3.92042e-05	3.97385e-05	2.07271e-05	3.50853e-05	0	3.95491e-05	1.80375e-05	1.53268e-05	0	0
	4.50005e-05	0	0	0	4.65419e-05	0	4.0749e-05	0.00013954	0.000377568	0.000144498	0	0	2.09974e-05	0	4.27213e-05	0	0	0	0	0.000160323	3.95491e-05	3.6075e-05	1.53268e-05	1.61233e-05	0
	4.35092e-05	0	0	0	0	0	0	0	2.22099e-05	1.80623e-05	0	0	0	5.72279e-05	0.000213607	0.000156817	9.93463e-05	0.000248725	0	0	0	0	0.000122615	3.22466e-05	7.33635e-05
Turicibacteraceae	4.24848e-05	0	0	0	4.65419e-05	0	0	0.000159474	4.44198e-05	0.000144498	3.72439e-05	0	0	1.9076e-05	0	5.88062e-05	0	0	0	9.61939e-05	3.95491e-05	0.000198413	0.000122615	1.61233e-05	3.66818e-05
Bogoriellaceae	3.9152e-05	0	1.88448e-05	0	0	0	0	0.000159474	0.000355358	0.000144498	0	0	0	0	0	1.96021e-05	0	6.21813e-05	3.50853e-05	0	0	0.000126263	0	0	1.83409e-05
Parachlamydiaceae	3.8471e-05	2.39109e-05	1.88448e-05	4.36672e-05	0	0	2.03745e-05	0	2.22099e-05	3.61246e-05	1.8622e-05	1.98275e-05	4.19948e-05	0	4.27213e-05	0.000352837	0	0	0	0	0	0	1.53268e-05	0.00019348	7.33635e-05
Bacteriovoracaceae	3.81656e-05	0	0	2.18336e-05	0	2.06629e-05	2.03745e-05	3.98684e-05	2.22099e-05	5.41868e-05	5.58659e-05	0.000118965	2.09974e-05	0	2.13607e-05	3.92042e-05	0	2.07271e-05	0	4.8097e-05	5.93237e-05	0.0002886	1.53268e-05	4.83699e-05	0
Scytonemataceae	3.57972e-05	0	0	0	0	0	0	0	0	0	0	0	0	7.63038e-05	0	0.000392042	0.000218562	6.21813e-05	0	0	0	0	0	0	0.000110045
Anaerolinaceae	3.5124e-05	0	0	0	0	0	0	0	0	0	0	0	0	0	0	0	0	0	0	0	0	0	0.000842976	0	0
Staphylococcaceae	3.48436e-05	0	1.88448e-05	2.18336e-05	2.3271e-05	0	0	0	0.000244309	1.80623e-05	0	3.9655e-05	0	0	0	0	0	0	0	3.20646e-05	1.97746e-05	0	0.000367844	3.22466e-05	1.83409e-05
Leuconostocaceae	3.46004e-05	2.39109e-05	0	4.36672e-05	0	4.13257e-05	2.03745e-05	5.98027e-05	0	7.22491e-05	0	0	4.19948e-05	5.72279e-05	0	1.96021e-05	0	0	0.000105256	6.41293e-05	1.97746e-05	0	0.000153268	1.61233e-05	9.17044e-05
Nakamurellaceae	3.38669e-05	7.17326e-05	3.76896e-05	0.000109168	2.3271e-05	0	0	1.99342e-05	4.44198e-05	9.03114e-05	7.44879e-05	1.98275e-05	0	0	0	0	0	2.07271e-05	7.01705e-05	9.61939e-05	1.97746e-05	3.6075e-05	3.06537e-05	4.83699e-05	0
[Weeksellaceae]	3.35469e-05	0	0	0	2.3271e-05	0	0	3.98684e-05	0.000599667	1.80623e-05	0	0	0	0	0	0	0	0	0	1.60323e-05	0	0.000108225	0	0	0
OM60	3.33296e-05	0.000143465	9.42241e-05	0.000218336	0	2.06629e-05	4.0749e-05	1.99342e-05	0	1.80623e-05	0	0.000138793	0	0	0	0	0	0	0	4.8097e-05	3.95491e-05	1.80375e-05	0	0	0
	3.29089e-05	0	0	0	2.3271e-05	8.26515e-05	6.11234e-05	5.98027e-05	0	0.000108374	3.72439e-05	0	0	5.72279e-05	0	5.88062e-05	0	0	7.01705e-05	9.61939e-05	9.88728e-05	3.6075e-05	0	0	0
[Pedosphaeraceae]	3.25862e-05	7.17326e-05	3.76896e-05	0.000371171	2.3271e-05	0.000103314	8.14979e-05	0	0	0	0	0	0	0	0	0	0	0	0	1.60323e-05	5.93237e-05	1.80375e-05	0	0	0
Bdellovibrionaceae	3.21346e-05	4.78217e-05	0.000131914	2.18336e-05	9.30839e-05	2.06629e-05	0	1.99342e-05	0.000111049	7.22491e-05	1.8622e-05	0	0	0	2.13607e-05	3.92042e-05	1.98693e-05	2.07271e-05	0	6.41293e-05	1.97746e-05	0	3.06537e-05	0	1.83409e-05
AK1AB1	3.06978e-05	0	0	0	2.3271e-05	0	0	3.98684e-05	2.22099e-05	5.41868e-05	0	5.94825e-05	2.09974e-05	3.81519e-05	4.27213e-05	9.80104e-05	0	2.07271e-05	1.75426e-05	0.000144291	0	5.41126e-05	0	6.44932e-05	3.66818e-05
	3.04197e-05	0	0	0	0	4.13257e-05	6.11234e-05	3.98684e-05	0	0	0	0	0	0	0	0	0	0	1.75426e-05	4.8097e-05	1.97746e-05	0.000487013	1.53268e-05	0	0
SHA-31	3.00151e-05	0	0	0	0	0	0	0	0	0	0	0	0	0	0	0	0	0	0	0	0	0	0.000720362	0	0
	2.95783e-05	0	0	0	0	0	0	0	0	3.61246e-05	0	0	0	0	0.000170885	0.000176419	0	0.000165817	0	0	0	0	0	3.22466e-05	0.000128386
	2.87378e-05	0	0	0	0	0	0	0	0	0	0	0	0	0	0	0	0	0	0	0	0	0	0.000689708	0	0
R4-41B	2.85523e-05	0	0.000358051	0.000109168	2.3271e-05	0	0	1.99342e-05	0	0	5.58659e-05	0.000118965	0	0	0	0	0	0	0	0	0	0	0	0	0
	2.81313e-05	0.000358663	0	0	0	0	0	0	0	0	0	0.000297413	0	1.9076e-05	0	0	0	0	0	0	0	0	0	0	0
	2.71637e-05	0	0	0	2.3271e-05	2.06629e-05	0	1.99342e-05	6.66297e-05	0	0	0	2.09974e-05	0	2.13607e-05	0	5.96078e-05	8.29084e-05	8.77131e-05	0.000192388	1.97746e-05	0	0	0	3.66818e-05
Nitriliruptoraceae	2.68419e-05	0	0	0	0	2.06629e-05	0	1.99342e-05	4.44198e-05	1.80623e-05	0	0	0	0	0	0	0	0	0	0	0	0.000541126	0	0	0
	2.59084e-05	0	0	0	0	0	2.03745e-05	0	0	0	7.44879e-05	0.000178448	0.000230971	1.9076e-05	0	1.96021e-05	0	0	0	3.20646e-05	0	0	3.06537e-05	1.61233e-05	0
	2.38833e-05	0	0	0	0	0	0	5.98027e-05	0	3.61246e-05	0	0	0	0	2.13607e-05	1.96021e-05	3.97385e-05	0	0	6.41293e-05	0.000237295	0	3.06537e-05	6.44932e-05	0
Microthrixaceae	2.33e-05	0	0	0	0	2.06629e-05	0	5.98027e-05	8.88395e-05	5.41868e-05	0	0	0	0	0	0	0	0	3.50853e-05	4.8097e-05	0	0.000252525	0	0	0
	2.30723e-05	0	3.76896e-05	0	0	0	0	0	0	1.80623e-05	0.000242086	1.98275e-05	2.09974e-05	0	0	7.84083e-05	9.93463e-05	0	1.75426e-05	0	1.97746e-05	0	0	0	0
	2.30491e-05	0	0	0	0	0	0	0	0	0	0	0	0	0	0	0	0	0	0	3.20646e-05	0	0	0.000521113	0	0
Acidimicrobiaceae	2.25588e-05	0	0	0	0	0	0	0	0	0	0	0	0	0	0.000213607	7.84083e-05	7.9477e-05	6.21813e-05	0	1.60323e-05	0	0	0	0	9.17044e-05
Holophagaceae	2.21037e-05	0	0	0	2.3271e-05	4.13257e-05	0	3.98684e-05	2.22099e-05	5.41868e-05	0	0	4.19948e-05	1.9076e-05	2.13607e-05	0	0	0	0	0	1.97746e-05	5.41126e-05	4.59805e-05	0.000128986	1.83409e-05
Kineosporiaceae	2.18676e-05	0	0	8.73343e-05	0	0	0	0	0	0	3.72439e-05	0	0	0	8.54427e-05	0.000117612	0	0.000103636	0	0	0	0	6.13074e-05	3.22466e-05	0
	2.1402e-05	2.39109e-05	1.88448e-05	2.18336e-05	2.3271e-05	4.13257e-05	0	1.99342e-05	2.22099e-05	9.03114e-05	0	0	0	0	0	1.96021e-05	1.98693e-05	0	8.77131e-05	3.20646e-05	0	0	7.66342e-05	1.61233e-05	0
Aerococcaceae	2.10531e-05	2.39109e-05	0	0	0	0	0	0.00013954	4.44198e-05	0.000180623	1.8622e-05	3.9655e-05	0	0	2.13607e-05	1.96021e-05	0	0	1.75426e-05	0	0	0	0	0	0
Armatimonadaceae	2.07801e-05	0	1.88448e-05	0	0	0	0	1.99342e-05	0	1.80623e-05	0	0	2.09974e-05	0.000133532	0	5.88062e-05	0	6.21813e-05	7.01705e-05	9.61939e-05	0	0	0	0	0
	2.07279e-05	0	0	0	0	2.06629e-05	0	0	2.22099e-05	0	0	0	0	0	0	0	0	0	0.000438566	1.60323e-05	0	0	0	0	0
Actinomycetaceae	2.00504e-05	0	1.88448e-05	0	2.3271e-05	0	0	0	0	0	0	0	0	0	0	0	1.98693e-05	2.07271e-05	0	0	0	0	0.000398498	0	0
Halanaerobiaceae	1.96842e-05	0	0	0	0	0	0	0	0	0	0	0	0	9.53798e-05	2.13607e-05	0.000117612	9.93463e-05	0.000103636	3.50853e-05	0	0	0	0	0	0
01D2Z36	1.91596e-05	0	1.88448e-05	2.18336e-05	0	0	2.03745e-05	1.99342e-05	0	0.000108374	0	7.931e-05	2.09974e-05	1.9076e-05	0	0	5.96078e-05	0	0	1.60323e-05	5.93237e-05	0	0	1.61233e-05	0
	1.86878e-05	0	5.65344e-05	2.18336e-05	4.65419e-05	0	0	0	2.22099e-05	0	0.000111732	0	0	1.9076e-05	4.27213e-05	0	0	2.07271e-05	0	1.60323e-05	0	3.6075e-05	0	0	5.50227e-05
	1.81149e-05	0	0.000131914	6.55008e-05	0	0	0	3.98684e-05	0	1.80623e-05	0	0	2.09974e-05	0	0	0	0	0	0	0	0	0	0	4.83699e-05	0.000110045
	1.75389e-05	0	1.88448e-05	2.18336e-05	4.65419e-05	6.19886e-05	6.11234e-05	1.99342e-05	4.44198e-05	0	0	0	0	0	0	0	0	0	3.50853e-05	3.20646e-05	7.90983e-05	0	0	0	0
Brevibacteriaceae	1.71579e-05	2.39109e-05	0	0	0	2.06629e-05	0	0	2.22099e-05	5.41868e-05	0	3.9655e-05	0	0	0	0	0	0	1.75426e-05	1.60323e-05	0	0	0.000199249	0	1.83409e-05
	1.70177e-05	4.78217e-05	1.88448e-05	0	2.3271e-05	0	0	3.98684e-05	0	0	9.31099e-05	3.9655e-05	0.000125984	0	0	0	1.98693e-05	0	0	0	0	0	0	0	0
Hydrogenophilaceae	1.65727e-05	0	5.65344e-05	0	0	0	0	0	0	0	0	0	0	0	0	0	0	0	5.26279e-05	0.000288582	0	0	0	0	0
Nostocaceae	1.6416e-05	0	0	0	2.3271e-05	0	0	1.99342e-05	0.000133259	0	0	0	0	0	0	0	0	0	0	0	0.00021752	0	0	0	0
	1.6218e-05	0	0	0	0	0	0	0	0	5.41868e-05	7.44879e-05	0	0	0	0	0	0	0	0	0	0	0	0.000260556	0	0
	1.57945e-05	0	1.88448e-05	0	0	0	0	0	0	3.61246e-05	3.72439e-05	0	0	5.72279e-05	0	3.92042e-05	9.93463e-05	2.07271e-05	0	0	0	0	1.53268e-05	0	5.50227e-05
	1.55008e-05	0	1.88448e-05	0.000152835	0	0	4.0749e-05	1.99342e-05	4.44198e-05	3.61246e-05	0	0	2.09974e-05	0	0	0	0	0	0	0	1.97746e-05	0	0	0	1.83409e-05
oc28	1.54681e-05	0	5.65344e-05	0	0	0	4.0749e-05	5.98027e-05	0	3.61246e-05	0	1.98275e-05	0	0	0	0	0	0	0	0	0.000158197	0	0	0	0
Nocardiopsaceae	1.54331e-05	0	0	0	0	0	0	0.000179408	6.66297e-05	7.22491e-05	0	0	0	0	0	0	0	0	0	1.60323e-05	0	3.6075e-05	0	0	0
Symbiobacteriaceae	1.54268e-05	0	0	0	0	0	0	0	0	0	0	0	0	0	0	0	0	0	0.000140341	0	0	0	0.000229903	0	0
JdFBGBact	1.48294e-05	0	1.88448e-05	0	0	0	0	1.99342e-05	2.22099e-05	7.22491e-05	0	0	0	0	0	0	0	0	3.50853e-05	0.000128259	5.93237e-05	0	0	0	0
[Marinicellaceae]	1.45834e-05	0	0	0	0	6.19886e-05	6.11234e-05	0	0	0	5.58659e-05	0	0	0	0	0	0	0	0	0	9.88728e-05	7.21501e-05	0	0	0
Methanocorpusculaceae	1.43928e-05	2.39109e-05	3.76896e-05	0	2.3271e-05	0	0	0	0	0	0	0	0	0	0	0	0	0	0	0	0	0	0.000260556	0	0
	1.42888e-05	0	1.88448e-05	0	0	0	2.03745e-05	3.98684e-05	2.22099e-05	1.80623e-05	0	0	0	1.9076e-05	2.13607e-05	0	0	2.07271e-05	0	3.20646e-05	3.95491e-05	5.41126e-05	0	0	3.66818e-05
	1.42058e-05	0	0	0	0	0	0	0	0	0	0	0	0	1.9076e-05	0	0	0	0	0	0	0	0	0.000321864	0	0
[Bryobacteraceae]	1.40585e-05	0	0	2.18336e-05	4.65419e-05	0	0	0	2.22099e-05	0	0.00018622	1.98275e-05	2.09974e-05	0	0	0	0	0	0	0	1.97746e-05	0	0	0	0
	1.40496e-05	0	0	0	0	0	0	0	0	0	0	0	0	0	0	0	0	0	0	0	0	0	0.000337191	0	0
	1.40115e-05	0	0	0	0	0	0	0	0	0	0	0	0	3.81519e-05	2.13607e-05	1.96021e-05	3.97385e-05	6.21813e-05	0	0	1.97746e-05	0	4.59805e-05	1.61233e-05	7.33635e-05
	1.38471e-05	0	0	0	0	0	2.03745e-05	3.98684e-05	2.22099e-05	1.80623e-05	0	0	0	0	0	0	0	0	0	1.60323e-05	0.000197746	1.80375e-05	0	0	0
	1.37339e-05	4.78217e-05	0.000113069	0	0	0	0	0	0	0	3.72439e-05	0	0	0	0	0	0	0	7.01705e-05	0	0	0	6.13074e-05	0	0
	1.34266e-05	0	0	0	2.3271e-05	2.06629e-05	8.14979e-05	9.96711e-05	0	0	0	0	0	0	0	0	0	0	0	0	7.90983e-05	1.80375e-05	0	0	0
	1.33972e-05	0	1.88448e-05	0	0	0	0	5.98027e-05	0	0	0	0	0	0	0	3.92042e-05	0	0	8.77131e-05	9.61939e-05	1.97746e-05	0	0	0	0
PK34	1.32479e-05	0	3.76896e-05	0	0	2.06629e-05	0	0	0	0	0	0	0	0	8.54427e-05	3.92042e-05	1.98693e-05	0	0	0	0	0	0	9.67399e-05	1.83409e-05
[Paraprevotellaceae]	1.3157e-05	0	0	0	0	0	0	0	0	0	0	0	0	0	0	0	0	0	0.000315767	0	0	0	0	0	0
	1.29446e-05	0	0	0	4.65419e-05	0	6.11234e-05	1.99342e-05	0	1.80623e-05	0	0	0	0	0	0	0	0	0	4.8097e-05	9.88728e-05	1.80375e-05	0	0	0
	1.28598e-05	2.39109e-05	1.88448e-05	0	0	0	0	0	2.22099e-05	7.22491e-05	1.8622e-05	1.98275e-05	2.09974e-05	1.9076e-05	0	1.96021e-05	1.98693e-05	0	3.50853e-05	0	0	0	0	0	1.83409e-05
Thermoanaerobacteraceae	1.27724e-05	0	0	0	0	0	0	0	0	0	0	0	0	0	0	0	0	0	0	0	0	0	0.000306537	0	0
	1.27724e-05	0	0	0	0	0	0	0	0	0	0	0	0	0	0	0	0	0	0	0	0	0	0.000306537	0	0
	1.27724e-05	0	0	0	0	0	0	0	0	0	0	0	0	0	0	0	0	0	0	0	0	0	0.000306537	0	0
Xenococcaceae	1.26944e-05	0	0	0	0	0	0	1.99342e-05	0	0	0	0	0	3.81519e-05	0	7.84083e-05	9.93463e-05	2.07271e-05	0	4.8097e-05	0	0	0	0	0
	1.26783e-05	7.17326e-05	0	0	0	0	0	1.99342e-05	2.22099e-05	0	0	0	0	0	4.27213e-05	5.88062e-05	1.98693e-05	2.07271e-05	0	1.60323e-05	0	0	0	3.22466e-05	0
Pasteurellaceae	1.25896e-05	0	0	0	0	0	0	0	0	3.61246e-05	0	0	0	0	0	0.000137215	0	2.07271e-05	0	0	0	0	9.19611e-05	1.61233e-05	0
	1.25592e-05	0	0.000113069	0	0	0	0	0	0	0	0	0	2.09974e-05	1.9076e-05	2.13607e-05	3.92042e-05	0	0	8.77131e-05	0	0	0	0	0	0
;f	1.25444e-05	0	0	2.18336e-05	0	2.06629e-05	0	3.98684e-05	2.22099e-05	7.22491e-05	0	0	0	0	0	0	0	0	5.26279e-05	3.20646e-05	3.95491e-05	0	0	0	0
Rhabdochlamydiaceae	1.21472e-05	0	0	8.73343e-05	0	0	2.03745e-05	1.99342e-05	0	3.61246e-05	0.000111732	0	0	0	0	0	0	0	0	1.60323e-05	0	0	0	0	0
Eubacteriaceae	1.21338e-05	0	0	0	0	0	0	0	0	0	0	0	0	0	0	0	0	0	0	0	0	0	0.00029121	0	0
Thermaceae	1.2087e-05	0	0	0	0	0	0	0	0	3.61246e-05	0	0.00023793	0	0	0	0	0	0	0	1.60323e-05	0	0	0	0	0
	1.20121e-05	0	0	0	0	0	0	0	0	0	0	0	0	7.63038e-05	4.27213e-05	7.84083e-05	3.97385e-05	0	3.50853e-05	1.60323e-05	0	0	0	0	0
	1.19437e-05	0	0	0	0	0	0	0	0	0	0	0	0	0	0	3.92042e-05	0	0	1.75426e-05	0	0	0	0.000229903	0	0
Peptococcaceae	1.15157e-05	0	0	0	0	0	0	0	0	0	5.58659e-05	0	0	0	0	0	0	0	1.75426e-05	1.60323e-05	0	0	0.000168595	0	1.83409e-05
Cystobacterineae	1.14952e-05	0	0	0	0	0	0	0	0	5.41868e-05	0	0	0	0	4.27213e-05	1.96021e-05	0	2.07271e-05	0	1.60323e-05	0	0	0.000122615	0	0
Pseudoalteromonadaceae	1.13784e-05	0	0	0	0	0	0	0	0	0	0	0	0	0	2.13607e-05	1.96021e-05	0	0	1.75426e-05	0	0	0	0.000214576	0	0
	1.11909e-05	0	0	0	0	0	0	0	0	0	0	0	0	1.9076e-05	0	1.96021e-05	0	0	0	0	0	0	0.000229903	0	0
[Odoribacteraceae]	1.10352e-05	0	0	0	0	0	0	0	0	0.000216747	0	0	0	0	0	0	0	0	0	4.8097e-05	0	0	0	0	0
Coriobacteriaceae	1.08565e-05	0	0	0	0	0	0	0	0	0	0	0	0	0	0	0	0	0	0	0	0	0	0.000260556	0	0
Cyclobacteriaceae	1.08565e-05	0	0	0	0	0	0	0	0	0	0	0	0	0	0	0	0	0	0	0	0	0	0.000260556	0	0
Deferribacteraceae	1.04404e-05	0	0	0	0	0	0	0	0	0	0	0	0	0	0	0	1.98693e-05	0	0	0	0	0	0.000214576	1.61233e-05	0
	9.57928e-06	0	0	0	0	0	0	0	0	0	0	0	0	0	0	0	0	0	0	0	0	0	0.000229903	0	0
[Tissierellaceae]	9.57928e-06	0	0	0	0	0	0	0	0	0	0	0	0	0	0	0	0	0	0	0	0	0	0.000229903	0	0
TTA	9.57928e-06	0	0	0	0	0	0	0	0	0	0	0	0	0	0	0	0	0	0	0	0	0	0.000229903	0	0
